# Supplementary material for: A cost efficient spatially balanced hierarchical sampling design for monitoring boreal birds incorporating access costs and habitat stratification
Source: PLoS One. 2020 Jun 16;15(6):e0234494. doi: 10.1371/journal.pone.0234494 (PMC7297386; doi:10.1371/journal.pone.0234494)
Supplement: S1 Data — (CSV) [file pone.0234494.s001.csv]

FID	ECODISTRIC	ECOREGION	ECOZONE	ZONE_NAME	EcoregionN	Landcover_richness_NALCMS	SD_temperature	SD_precipitation	SD_Burn_rate	Mean_Burn	Bird_species_richness	Trees_species_richness	Area_of_H20	Mean_elevation	SD_elevation	Hectares	Percent_H20
0	856	165	11	Taiga Cordillera	British-Richardson Mountains	10	0.936872261	217.96138	0.001473435	0.000245572	72	3	1,680.00	658.0198827	254.5619806	587,261.52	0.002860736
1	857	165	11	Taiga Cordillera	British-Richardson Mountains	8	1.0130842	173.8791988	0.007423818	0.001237303	92	3	10,011.00	262.1622475	112.4760206	201,753.71	0.049619906
2	191	50	4	Taiga Plain	Mackenzie Delta	12	1.080694208	270.9379318	1.342763683	0.231411519	100	9	116,846.01	14.01803748	11.76008915	278,731.65	0.419206104
3	192	50	4	Taiga Plain	Mackenzie Delta	11	1.058826813	199.8784305	0.764194959	0.134656929	100	9	155,868.02	13.10605837	3.467838325	644,649.33	0.241787292
4	858	165	11	Taiga Cordillera	British-Richardson Mountains	8	1.002091586	178.0972414	0.072063646	0.021773284	92	4	3,915.00	518.861592	174.3225004	383,315.17	0.010213524
5	862	166	11	Taiga Cordillera	Old Crow Basin	13	0.934727255	223.2328525	0.865285932	0.180669893	116	7	102,731.00	443.7803716	127.892676	1,465,127.96	0.070117425
6	199	52	4	Taiga Plain	Great Bear Lake Plain	12	0.879076168	204.6611605	1.319348487	0.378127733	111	12	459,478.00	196.3941051	69.77356575	3,118,680.08	0.147330918
7	193	51	4	Taiga Plain	Peel River Plateau	10	1.061907189	193.7453068	0.05730034	0.009550057	97	7	6	89.94162553	75.10346971	52,930.50	0.000113356
8	859	165	11	Taiga Cordillera	British-Richardson Mountains	12	0.993194559	212.2395194	0.30763765	0.078843066	113	8	0	683.8207112	260.9879179	1,131,944.22	0
9	200	52	4	Taiga Plain	Great Bear Lake Plain	10	1.046961497	335.9582126	1.697912776	0.297261181	97	11	22,034.00	67.36940641	53.76065614	322,136.44	0.068399582
10	863	167	11	Taiga Cordillera	Old Crow Flats	12	0.946403759	227.5046031	0.350089025	0.075943154	99	6	165,891.98	280.9523837	47.4211887	600,926.03	0.276060575
11	194	51	4	Taiga Plain	Peel River Plateau	13	0.86594062	258.3243976	1.155317012	0.382891543	111	11	96,749.01	353.5217872	179.4295593	1,048,649.12	0.092260611
12	214	54	4	Taiga Plain	Colville Hills	10	0.709016894	235.4951029	0.325376005	0.10147435	84	10	391,453.03	281.1237167	47.54037253	1,135,484.34	0.344745426
13	201	52	4	Taiga Plain	Great Bear Lake Plain	9	0.694447481	316.8042359	1.219488338	0.336755569	89	12	125,432.00	232.5494338	51.23655387	756,917.97	0.165714126
14	208	53	4	Taiga Plain	Fort MacPherson Plain	11	0.929259684	314.7265765	2.325847995	0.754102949	92	9	131,734.02	71.53098142	15.17499674	363,748.49	0.362156868
15	209	53	4	Taiga Plain	Fort MacPherson Plain	11	0.953411296	341.1981201	2.339917613	0.755538342	89	9	7,230.00	50.24873876	20.45891563	40,088.30	0.180351895
16	210	53	4	Taiga Plain	Fort MacPherson Plain	12	0.858164943	334.643524	3.766501374	1.165877622	102	11	198,964.00	164.1720613	84.82581071	1,096,045.48	0.181528964
17	211	53	4	Taiga Plain	Fort MacPherson Plain	11	0.846948666	303.1289942	2.468445282	0.810681511	106	9	62,433.99	157.4045746	74.19220539	747,489.36	0.083524924
18	868	169	11	Taiga Cordillera	Eagle Plains	12	0.77247714	253.5817972	3.276577071	0.78488354	110	7	7,764.00	504.5876388	133.9747758	1,858,646.58	0.004177233
19	212	53	4	Taiga Plain	Fort MacPherson Plain	10	0.909256488	325.317714	3.096688246	1.008385511	96	10	29,852.00	106.7422733	35.87295407	229,118.65	0.130290563
20	223	57	4	Taiga Plain	Grandin Plains	7	1.376254888	283.2541519	0.018733901	0.003264326	69	7	39,521.99	381.8260693	109.0048018	380,745.74	0.103801525
21	215	54	4	Taiga Plain	Colville Hills	11	0.666575275	418.1044837	1.127593711	0.293629228	86	12	269,724.00	301.9929042	41.65156832	896,822.06	0.300755314
22	864	168	11	Taiga Cordillera	North Ogilvie Mountains	12	0.826969158	355.0538161	1.293751593	0.281151403	116	8	5,178.00	677.2329023	183.869484	1,233,509.10	0.004197781
23	202	52	4	Taiga Plain	Great Bear Lake Plain	9	0.97217229	254.8138008	0.166967448	0.05000729	79	10	1,169,779.13	159.6955384	12.75648699	1,342,909.48	0.871078164
24	255	68	5	Taiga Shield	Coppermine River Upland	12	1.590537377	405.7938578	0.470099293	0.193624509	94	12	1,436,939.00	363.0776735	79.63986439	3,713,898.29	0.386908549
25	860	165	11	Taiga Cordillera	British-Richardson Mountains	11	0.78374056	278.3790649	0.661774697	0.271395793	96	7	0	706.9221785	157.6590576	112,304.21	0
26	861	165	11	Taiga Cordillera	British-Richardson Mountains	12	0.773781754	268.5568366	0.600857595	0.253767829	96	7	0	766.2850314	171.6762143	266,016.61	0
27	224	57	4	Taiga Plain	Grandin Plains	9	1.149889285	249.1660351	0.067247288	0.020379797	71	8	247,232.98	221.4889005	79.62749719	618,536.62	0.399706301
28	213	53	4	Taiga Plain	Fort MacPherson Plain	12	0.749201785	400.208115	2.444238056	0.800920919	98	10	82,711.00	93.6569775	41.00838252	563,961.17	0.146660808
29	256	68	5	Taiga Shield	Coppermine River Upland	10	1.873432601	466.9296545	0.042466762	0.014752309	63	5	210,797.00	443.0237862	50.08299891	589,295.42	0.357710231
30	216	55	4	Taiga Plain	Norman Range	12	0.688148887	483.2734015	1.077742703	0.346898485	93	11	44,918.00	139.3350796	63.28320646	506,109.90	0.088751467
31	203	52	4	Taiga Plain	Great Bear Lake Plain	12	0.658247457	552.5556878	1.420980447	0.434905721	99	13	231,199.03	271.4802663	92.01182744	1,165,379.96	0.1983894
32	204	52	4	Taiga Plain	Great Bear Lake Plain	11	1.066230838	348.6549133	0.41922362	0.203154768	93	12	936,240.00	219.3808553	83.16942547	1,815,083.95	0.515810852
33	865	168	11	Taiga Cordillera	North Ogilvie Mountains	11	0.670358696	379.8007616	0.433862222	0.131740583	117	8	0	953.6718624	213.4728821	839,341.94	0
34	220	56	4	Taiga Plain	Mackenzie River Plain	11	0.644110412	996.5703909	2.24149815	0.826175742	125	13	180,777.00	145.9959453	86.22686955	1,001,645.34	0.180480048
35	205	52	4	Taiga Plain	Great Bear Lake Plain	10	0.835517129	284.9065707	0.415994062	0.116250367	78	10	215,855.98	256.578295	136.7617284	416,262.42	0.518557462
36	195	51	4	Taiga Plain	Peel River Plateau	13	0.717304597	505.0372582	1.313141633	0.468527317	125	11	72,173.00	403.16956	211.5258589	2,514,036.04	0.028708021
37	217	55	4	Taiga Plain	Norman Range	12	0.632530574	900.9076828	2.200815889	0.847957116	112	13	116,597.00	283.956726	147.9410438	1,132,440.87	0.102960785
38	206	52	4	Taiga Plain	Great Bear Lake Plain	8	0.74909616	479.1480479	0.67762748	0.232372069	100	12	642,591.00	230.3623837	82.12944136	1,663,125.71	0.386375483
39	869	169	11	Taiga Cordillera	Eagle Plains	11	0.714906622	306.5409742	0.759885595	0.307291205	105	7	7,132.00	471.7214448	110.4210472	195,342.21	0.036510287
40	866	168	11	Taiga Cordillera	North Ogilvie Mountains	12	0.647613289	395.1468345	0.575236336	0.215999089	108	7	11,654.00	885.2689229	275.0181638	1,124,256.98	0.010365957
41	207	52	4	Taiga Plain	Great Bear Lake Plain	9	0.897297116	366.424469	0.392225282	0.147797148	86	10	7,619.00	385.7328104	171.5314317	235,713.43	0.032323148
42	257	68	5	Taiga Shield	Coppermine River Upland	12	1.521569793	577.6935714	3.119240185	0.853961958	101	12	1,140,028.88	278.163311	66.45203894	2,626,867.38	0.433987983
43	218	55	4	Taiga Plain	Norman Range	9	0.685163955	932.6181761	2.300580206	0.747342929	122	13	213,457.02	311.7513444	111.8968676	1,849,404.07	0.11541935
44	870	170	11	Taiga Cordillera	Mackenzie Mountains	14	0.651194791	721.565177	0.238926579	0.080357846	128	9	49,609.00	1,327.50	352.7921065	5,533,743.23	0.008964818
45	867	168	11	Taiga Cordillera	North Ogilvie Mountains	11	0.577031598	438.1967572	0.492740114	0.149697468	116	9	14,826.00	968.5069085	216.8281975	748,089.85	0.019818476
46	871	170	11	Taiga Cordillera	Mackenzie Mountains	12	0.717829233	459.6981384	0.296812091	0.136808861	102	5	7,702.00	659.1623248	172.0371269	164,584.04	0.046796774
47	258	68	5	Taiga Shield	Coppermine River Upland	12	1.991488147	621.3987296	0.981961346	0.261229962	94	12	2,147,143.00	406.3210083	38.1910473	5,153,648.15	0.416625842
48	225	58	4	Taiga Plain	Franklin Mountains	9	0.647097477	1290.69	4.175316466	1.144119146	118	13	14,082.00	441.6346523	257.1595597	529,133.54	0.02661332
49	196	51	4	Taiga Plain	Peel River Plateau	12	0.58344478	1688.15	2.579587338	0.739421293	133	13	9,186.00	634.2898923	217.5653089	1,598,926.17	0.005745105
50	227	59	4	Taiga Plain	Keller Lake Plain	9	1.114679344	474.0921497	2.262613526	0.725252149	106	12	296,363.00	348.4506136	93.76683601	1,442,806.35	0.205407329
51	872	170	11	Taiga Cordillera	Mackenzie Mountains	12	0.568352815	525.5780531	0.644200048	0.251643698	117	10	5,483.00	1,300.98	278.1853186	1,487,457.63	0.003686155
52	873	170	11	Taiga Cordillera	Mackenzie Mountains	10	0.679436048	648.2343384	0.309499213	0.130671042	104	8	5,710.00	947.5749033	217.5126403	126,288.43	0.04521394
53	221	56	4	Taiga Plain	Mackenzie River Plain	11	0.608986527	1317.42	2.383671163	0.800228913	114	8	0	563.302018	152.4675845	146,124.07	0
54	881	172	12	Boreal Cordillera	Klondike Plateau	11	0.499103627	601.0670255	2.4386106	0.906576792	126	12	43,139.00	710.0787637	200.9107164	1,113,062.49	0.038757033
55	882	172	12	Boreal Cordillera	Klondike Plateau	11	0.509452522	1030.63	2.06194681	0.79379205	129	11	24,719.00	817.95278	212.1765616	1,083,699.21	0.022809833
56	264	70	5	Taiga Shield	Kazan River Upland	10	1.296735294	637.2568598	0.12164799	0.020274665	61	4	106,168.00	244.5459876	60.65880361	880,736.15	0.120544615
57	228	59	4	Taiga Plain	Keller Lake Plain	9	0.861623048	766.406701	3.038032217	0.997446205	106	12	93,447.00	296.5035593	54.28172915	666,190.26	0.14027074
58	229	59	4	Taiga Plain	Keller Lake Plain	8	0.944506723	611.9754631	1.716877109	0.639244931	104	12	134,315.00	382.64096	89.02878531	615,951.42	0.218061027
59	898	176	12	Boreal Cordillera	Yukon Plateau-North	12	0.594645304	642.0178169	0.902609257	0.433937448	117	10	52,416.00	967.4118045	269.4994493	1,371,475.57	0.03821869
60	226	58	4	Taiga Plain	Franklin Mountains	9	0.648627214	1634.49	5.137398881	1.283754429	119	13	0	195.0524035	71.64048228	141,031.94	0
61	875	171	11	Taiga Cordillera	Selwynn Mountains	12	0.535737645	834.0431577	0.147712156	0.028680096	115	6	12,894.00	1,550.27	244.2607569	1,326,415.54	0.009720935
62	222	56	4	Taiga Plain	Mackenzie River Plain	9	0.630940292	1719.34	5.018772554	1.251302415	122	13	416	332.7611977	132.3934277	476,278.05	0.000873439
63	876	171	11	Taiga Cordillera	Selwynn Mountains	12	0.578399441	675.6607741	0.6318367	0.191725132	119	11	36,584.00	1,269.47	278.6589586	1,211,678.15	0.030192833
64	874	170	11	Taiga Cordillera	Mackenzie Mountains	12	0.544670515	1247.18	0.318974421	0.104381839	122	6	0	1,413.08	355.1623727	1,394,657.75	0
65	899	176	12	Boreal Cordillera	Yukon Plateau-North	10	0.667734739	592.957003	1.040172409	0.400492067	107	8	30,178.00	826.0083121	183.5534451	331,410.60	0.09105926
66	900	176	12	Boreal Cordillera	Yukon Plateau-North	11	0.592156214	670.9099949	1.204997417	0.593832141	120	9	40,445.00	658.7007757	171.0733588	401,463.52	0.100743888
67	219	55	4	Taiga Plain	Norman Range	9	0.745868367	1480.63	3.29725486	1.01052793	121	14	114,832.99	366.2536462	86.09312875	769,581.78	0.1492148
68	230	60	4	Taiga Plain	Great Slave Lake Plain	9	1.089885017	718.1425056	6.284576568	1.547664916	125	12	417,794.97	277.0040373	25.4283264	1,513,808.66	0.275989284
69	265	70	5	Taiga Shield	Kazan River Upland	11	1.3252865	670.2126764	0.117906135	0.028393554	83	9	2,035,025.13	287.6686092	73.23827968	5,832,387.10	0.348918048
70	197	51	4	Taiga Plain	Peel River Plateau	11	0.562350324	1786.33	1.755753997	0.525978585	129	8	0	1,004.16	264.2534029	501,195.59	0
71	259	68	5	Taiga Shield	Coppermine River Upland	10	1.699992286	655.3387725	0.807229252	0.232069732	83	12	623,488.06	385.6676332	22.18333221	1,606,167.65	0.388183676
72	231	60	4	Taiga Plain	Great Slave Lake Plain	8	0.823319896	1240.11	4.982360534	1.390099699	123	14	47,349.00	325.132642	57.37042704	619,443.16	0.076438012
73	901	176	12	Boreal Cordillera	Yukon Plateau-North	12	0.640796607	660.9833078	1.692540867	0.625209146	123	11	116,291.00	1,084.17	274.3372944	2,369,070.31	0.049087188
74	896	175	12	Boreal Cordillera	Yukon Plateau-Central	11	0.550804402	549.1363371	2.049292001	0.943416941	119	11	24,452.00	776.2338149	189.0789955	559,854.71	0.043675617
75	877	171	11	Taiga Cordillera	Selwynn Mountains	12	0.550341447	1671.4	0.30398779	0.102208856	128	8	0	1,516.45	384.4645822	1,463,961.97	0
76	260	69	5	Taiga Shield	Tazin Lake Upland	12	1.746252393	790.4031493	4.745873976	1.221760404	118	12	565,140.94	275.347371	76.72732131	1,719,188.44	0.328725417
77	266	70	5	Taiga Shield	Kazan River Upland	8	1.202401306	693.1353232	0.08586376	0.014310627	56	4	123,083.01	344.2129333	41.62619271	673,781.73	0.182674897
78	878	171	11	Taiga Cordillera	Selwynn Mountains	12	0.584306788	582.687417	1.404751475	0.548902693	113	9	12,529.00	1,258.43	224.7557158	420,372.56	0.029804512
79	232	60	4	Taiga Plain	Great Slave Lake Plain	10	1.3006035	1143.03	5.161485728	1.371518453	136	12	295,303.97	202.115011	36.97136263	2,309,668.67	0.127855555
80	883	172	12	Boreal Cordillera	Klondike Plateau	12	0.541753971	640.7997793	1.907360535	0.6660889	129	12	2,373.00	996.163827	274.1144141	1,208,982.69	0.001962807
81	902	176	12	Boreal Cordillera	Yukon Plateau-North	10	0.65450464	667.288362	1.811838487	0.641865499	114	11	8,514.00	722.0190866	189.5219173	210,710.34	0.040406186
82	261	69	5	Taiga Shield	Tazin Lake Upland	12	1.752463373	881.3896579	1.950519995	0.561431198	129	13	1,508,604.00	184.6668159	49.32624177	2,151,329.19	0.701242752
83	897	175	12	Boreal Cordillera	Yukon Plateau-Central	11	0.620022618	505.2718057	1.467882913	0.626865059	133	14	120,529.00	867.1582455	222.3062749	2,138,774.78	0.056354227
84	236	63	4	Taiga Plain	Horn Plateau	8	0.847700937	1788.13	5.80238553	1.508141205	139	16	43,394.00	272.899274	86.61698535	1,875,613.89	0.02313589
85	884	172	12	Boreal Cordillera	Klondike Plateau	11	0.536079067	1787.45	0.966316487	0.418121392	129	10	22,421.00	716.6956621	120.2465448	224,267.83	0.099974222
86	879	171	11	Taiga Cordillera	Selwynn Mountains	12	0.541495885	892.8196357	0.358847836	0.122313002	119	11	20,581.00	1,270.40	199.6909512	619,685.08	0.033212031
87	238	64	4	Taiga Plain	Hay River Lowland	10	0.647658067	2903.77	1.180535934	0.338984652	148	17	12,843.00	252.1410962	113.9280184	707,561.52	0.018151072
88	239	64	4	Taiga Plain	Hay River Lowland	9	0.70303419	2794.06	1.422518733	0.417593528	152	17	105,082.01	201.6613763	60.25289329	713,521.69	0.147272339
89	880	171	11	Taiga Cordillera	Selwynn Mountains	12	0.576618332	1923.13	0.409043472	0.136591169	134	12	18,270.00	1,465.53	342.9840036	2,200,489.40	0.008302698
90	903	176	12	Boreal Cordillera	Yukon Plateau-North	10	0.589614429	805.5422908	1.035740589	0.354303964	126	14	68,682.00	1,002.46	182.9230858	1,058,658.71	0.064876432
91	911	178	12	Boreal Cordillera	Pelly Mountains	13	0.671703927	541.3058423	0.622063512	0.230271525	136	13	24,623.00	1,333.96	298.2561272	1,210,817.00	0.020335853
92	885	172	12	Boreal Cordillera	Klondike Plateau	10	0.523659049	1260.8	1.21048127	0.370730346	127	10	25,916.00	671.9853331	119.9627003	244,629.02	0.105940013
93	267	70	5	Taiga Shield	Kazan River Upland	11	1.340358816	705.3153666	0.932050854	0.343243584	82	11	1,007,109.00	368.3639563	41.50897775	2,470,316.44	0.407684207
94	262	69	5	Taiga Shield	Tazin Lake Upland	12	1.504509421	882.6101675	4.053260148	1.498621945	136	12	192,180.02	398.9268328	47.04242566	2,271,903.20	0.084589879
95	273	71	5	Taiga Shield	Selwyn Lake Upland	11	1.505476671	731.9720117	3.130832949	1.160991405	129	12	853,888.13	432.7869262	34.15648846	2,981,617.92	0.286384154
96	237	63	4	Taiga Plain	Horn Plateau	9	0.944742058	1573.66	7.327606622	1.958800198	130	14	75,291.00	654.068347	113.732212	610,874.67	0.123251142
97	268	70	5	Taiga Shield	Kazan River Upland	9	1.132085547	620.2415642	0.042572913	0.008170549	66	5	142,099.00	315.0263953	27.77874764	579,273.24	0.245305654
98	198	51	4	Taiga Plain	Peel River Plateau	11	0.55078527	2157.52	0.645541689	0.20111658	127	8	0	1,307.21	256.2714999	352,074.52	0
99	890	174	12	Boreal Cordillera	Ruby Ranges	11	0.5886029	676.2784405	0.622725808	0.176845092	137	12	18,941.00	1,267.13	329.570015	595,205.06	0.031822646
100	263	69	5	Taiga Shield	Tazin Lake Upland	9	1.210950474	1152.6	2.595143459	1.096909545	160	17	1,163,915.00	310.3871717	73.1554564	5,795,872.99	0.200817893
101	235	62	4	Taiga Plain	Sibbeston Lake Plain	12	0.5756035	3158.59	0.983302476	0.30669089	152	17	22,349.00	594.478896	257.5599274	1,360,745.26	0.016424087
102	886	173	12	Boreal Cordillera	St.Elias Mountains	11	0.527136466	2028.98	0.324105859	0.103760488	125	9	0	1,391.00	292.7038292	126,316.77	0
103	891	174	12	Boreal Cordillera	Ruby Ranges	11	0.603235441	447.6428953	0.584623719	0.165761232	134	11	7	1,355.67	280.2470338	362,105.51	1.93E-05
104	892	174	12	Boreal Cordillera	Ruby Ranges	13	0.619416906	814.18302	0.243853315	0.062270333	145	15	75,510.01	891.2897582	220.1194714	585,948.85	0.128867917
105	893	174	12	Boreal Cordillera	Ruby Ranges	9	0.539719903	1586.94	0.324105859	0.103760488	125	9	4,067.00	1,081.70	235.721366	81,393.17	0.049967335
106	924	181	12	Boreal Cordillera	Liard Basin	11	0.581209944	1408.76	0.822450382	0.264068781	129	12	32,303.00	1,089.09	236.7109385	374,851.35	0.086175482
107	912	178	12	Boreal Cordillera	Pelly Mountains	12	0.630903093	1036.13	0.700620494	0.220673016	134	15	26,836.00	1,420.38	233.8937677	1,208,670.87	0.022202901
108	233	61	4	Taiga Plain	Nahanni Plateau	11	0.568607485	2222.91	1.014813892	0.284096192	134	10	0	1,067.07	303.2021422	548,237.05	0
109	887	173	12	Boreal Cordillera	St.Elias Mountains	10	0.531795214	1933.17	0.337795162	0.097487535	128	9	7,973.00	1,164.80	265.7439383	203,453.90	0.039188234
110	234	61	4	Taiga Plain	Nahanni Plateau	11	0.553232964	2594.63	1.092907334	0.324994827	139	11	0	1,054.16	268.7089439	679,191.73	0
111	269	70	5	Taiga Shield	Kazan River Upland	11	1.2360161	753.3393505	0.1008658	0.020806704	77	7	828,009.06	278.462535	55.15320348	2,207,717.00	0.375052176
112	241	64	4	Taiga Plain	Hay River Lowland	9	1.024445466	1598.58	5.263492075	1.442137331	140	16	703,648.00	183.2155466	26.17971544	1,382,991.66	0.50878687
113	894	174	12	Boreal Cordillera	Ruby Ranges	10	0.643999532	345.6537947	0.424575074	0.164513679	135	14	70,591.99	1,141.72	205.8834081	491,482.13	0.143630843
114	270	70	5	Taiga Shield	Kazan River Upland	11	1.565444097	732.8597328	0.286238843	0.069668691	104	6	455,596.97	134.522273	50.65188172	2,233,714.48	0.203963834
115	242	64	4	Taiga Plain	Hay River Lowland	10	0.94281038	2310.18	3.57888028	1.050177886	162	17	1,020,096.50	263.8478337	82.37150893	4,233,856.40	0.240937907
116	888	173	12	Boreal Cordillera	St.Elias Mountains	13	0.576068726	1568.99	0.087391508	0.020451331	137	11	7,945.00	1,826.05	556.5082919	783,493.50	0.010140477
117	573	136	9	Boreal PLain	Slave River Lowland	8	1.277389516	1077.46	0.504629721	0.121644547	130	15	38,980.00	157.3748783	1.908318916	96,985.83	0.401914395
118	904	177	12	Boreal Cordillera	Yukon Southern Lakes	10	0.651666421	539.139677	0.733488271	0.329439481	134	13	35,944.00	910.6852791	165.2784696	307,081.50	0.11705036
119	574	136	9	Boreal PLain	Slave River Lowland	10	1.151780723	1422.98	2.645032615	0.950502761	153	16	75,779.53	178.2193201	20.39867892	1,172,936.56	0.064606675
120	930	182	12	Boreal Cordillera	Hyland Highland	10	0.610377563	2827.88	1.643499898	0.587918166	137	14	12,258.00	1,076.88	197.3899996	644,770.71	0.019011411
121	889	173	12	Boreal Cordillera	St.Elias Mountains	13	0.593624966	2055.73	0.012265557	0.002057456	145	11	9,665.00	1,825.63	845.7277411	1,340,051.35	0.00721241
122	925	181	12	Boreal Cordillera	Liard Basin	12	0.680335886	2550.24	1.878306253	0.549803275	142	17	143,734.00	808.7739032	144.2832403	2,391,979.24	0.060089986
123	905	177	12	Boreal Cordillera	Yukon Southern Lakes	12	0.710986019	738.0252646	0.24996056	0.060336119	149	17	187,693.00	961.8256969	205.2191202	1,910,029.58	0.098267065
124	246	65	4	Taiga Plain	Northern Alberta Uplands	7	0.660299694	3137.53	1.1212668	0.351524482	150	17	0	364.2618486	81.90450771	664,234.01	0
125	931	182	12	Boreal Cordillera	Hyland Highland	11	0.578627888	3836.77	1.136769054	0.412035604	150	16	15,813.00	1,024.20	240.1697666	1,830,256.16	0.008639775
126	275	71	5	Taiga Shield	Selwyn Lake Upland	11	1.05460458	859.2590616	1.536744159	0.471610946	92	10	402,031.00	353.8230782	25.59736924	828,092.53	0.485490435
127	274	71	5	Taiga Shield	Selwyn Lake Upland	12	1.183144516	850.4866313	1.641328529	0.668339271	108	12	405,451.03	400.4111949	33.62903321	1,478,192.31	0.274288418
128	906	177	12	Boreal Cordillera	Yukon Southern Lakes	11	0.65018216	499.2192827	0.159497364	0.052870682	132	14	4,534.00	1,309.78	247.6377523	91,257.17	0.049683766
129	907	177	12	Boreal Cordillera	Yukon Southern Lakes	10	0.683577694	564.5616729	0.116783515	0.03409788	138	13	10,213.00	1,178.34	239.6229975	262,627.86	0.038887733
130	908	177	12	Boreal Cordillera	Yukon Southern Lakes	11	0.669191611	460.5542185	0.170791939	0.056728237	138	14	5,753.00	863.4674009	194.7083505	289,089.33	0.019900421
131	913	178	12	Boreal Cordillera	Pelly Mountains	10	0.646064257	1036.28	0.290383493	0.085987511	129	15	9,178.00	1,171.22	140.6270135	325,785.27	0.028171934
132	247	65	4	Taiga Plain	Northern Alberta Uplands	8	0.652898349	3238.14	0.875939782	0.322373758	153	16	113,003.98	562.1046866	77.59508106	1,634,509.73	0.069136318
133	575	136	9	Boreal PLain	Slave River Lowland	10	1.145274583	1309.49	1.545029044	0.640719473	144	15	11,370.00	189.6394789	19.64346578	185,442.05	0.061312955
134	895	174	12	Boreal Cordillera	Ruby Ranges	12	0.675626516	608.9995253	0.107587766	0.023085853	129	8	6,757.00	1,435.92	423.5132695	170,607.78	0.039605465
135	909	177	12	Boreal Cordillera	Yukon Southern Lakes	11	0.6624962	576.7911854	0.142149506	0.037835101	141	14	23,812.00	1,324.27	282.7652765	419,314.59	0.056787903
136	271	70	5	Taiga Shield	Kazan River Upland	11	1.216689581	888.2355999	0.843020668	0.166385343	94	7	399,382.00	281.3809037	41.52291086	1,272,725.90	0.313800481
137	914	178	12	Boreal Cordillera	Pelly Mountains	10	0.697156398	1420.64	0.437355271	0.142273796	137	16	35,689.00	1,330.91	225.6641376	807,351.94	0.044205005
138	926	181	12	Boreal Cordillera	Liard Basin	9	0.649251455	2956.1	2.002975402	0.599267189	135	14	3,977.00	1,046.66	201.6527321	200,046.49	0.019880378
139	276	71	5	Taiga Shield	Selwyn Lake Upland	12	1.069523524	1072.62	1.983753472	0.741912358	134	14	896,374.00	380.8328948	45.09453412	4,272,077.81	0.209821553
140	243	64	4	Taiga Plain	Hay River Lowland	9	0.951104521	2080.86	2.887057356	1.171491601	157	16	85,378.96	290.7809889	21.42872939	1,099,221.38	0.077672217
141	932	182	12	Boreal Cordillera	Hyland Highland	7	0.563877473	3845.84	0.999914091	0.385206566	136	15	3,953.00	676.9834816	165.1889892	132,546.67	0.029823447
142	576	136	9	Boreal PLain	Slave River Lowland	10	0.948935129	1775.17	3.204817924	1.286771279	168	16	36,689.91	248.4434868	30.62757722	1,339,923.78	0.027382088
143	248	65	4	Taiga Plain	Northern Alberta Uplands	8	0.58665412	3753.7	0.353542928	0.12481305	157	17	96,085.01	514.927624	122.0367832	1,653,552.46	0.058108231
144	910	177	12	Boreal Cordillera	Yukon Southern Lakes	10	0.707895035	619.3870975	0.144055705	0.041910754	141	15	15,490.00	1,051.50	199.7570164	307,391.57	0.05039176
145	277	71	5	Taiga Shield	Selwyn Lake Upland	8	1.196320235	784.1921114	3.097003273	1.328959165	129	12	51,792.00	488.3550971	19.61459824	607,404.47	0.08526773
146	927	181	12	Boreal Cordillera	Liard Basin	8	0.682301509	2733.17	0.876045149	0.336685482	134	14	4,407.00	1,048.41	162.1578795	147,650.51	0.029847499
147	928	181	12	Boreal Cordillera	Liard Basin	6	0.640522071	2997.97	2.203772173	0.80823059	132	14	0	1,016.48	117.6598001	66,024.41	0
148	915	179	12	Boreal Cordillera	Yukon-Stikine Highlands	13	0.655851134	691.3955383	0.119266904	0.027819874	159	20	34,230.00	1,235.30	389.6647987	939,409.39	0.036437792
149	929	181	12	Boreal Cordillera	Liard Basin	9	0.635444489	3336.79	2.113847919	0.761425692	138	16	11,910.00	840.6892256	138.3222576	266,017.35	0.04477153
150	272	70	5	Taiga Shield	Kazan River Upland	11	1.388981997	855.6345483	1.587600803	0.392120742	111	11	236,509.02	222.0585352	46.1278936	1,899,102.97	0.124537226
151	249	65	4	Taiga Plain	Northern Alberta Uplands	8	0.642009032	3212.84	1.234118038	0.452673949	158	17	55,726.15	493.1474194	70.83391647	970,048.19	0.057446784
152	252	66	4	Taiga Plain	Muskwa Plateau	10	0.593010644	4269.53	0.500136354	0.170738544	164	18	22,641.00	738.9304865	209.8552964	2,410,642.11	0.009392103
153	250	65	4	Taiga Plain	Northern Alberta Uplands	8	0.699000316	2876.11	1.482789355	0.518029669	152	15	34,661.38	626.4287708	112.4887544	327,711.00	0.105768117
154	251	65	4	Taiga Plain	Northern Alberta Uplands	8	0.678816347	2993.79	2.247187169	0.780290464	153	15	122,048.81	626.1649624	67.87223784	953,402.91	0.128013887
155	278	71	5	Taiga Shield	Selwyn Lake Upland	8	1.169982743	902.4861957	2.031918729	0.9668612	119	12	233,709.02	422.7909257	34.39454471	715,363.25	0.32669978
156	918	180	12	Boreal Cordillera	Boreal Mountains and Plateaus	11	0.698501107	856.7608378	0.116014334	0.03339877	148	19	109,331.01	1,112.90	321.8154417	1,285,641.67	0.085040031
157	916	179	12	Boreal Cordillera	Yukon-Stikine Highlands	13	0.635020764	860.7076288	0.039779313	0.008515622	154	18	35,088.00	1,313.15	399.2393077	552,325.32	0.063527778
158	919	180	12	Boreal Cordillera	Boreal Mountains and Plateaus	11	0.756785814	1418.52	0.391050078	0.095764268	143	15	31,538.00	1,333.07	226.7439934	1,132,481.48	0.027848581
159	244	64	4	Taiga Plain	Hay River Lowland	11	0.61967409	3262.48	1.16742183	0.38050888	171	19	86,619.23	420.7982586	72.33871661	4,602,468.53	0.018820167
160	279	71	5	Taiga Shield	Selwyn Lake Upland	12	1.139379162	1143.41	3.051721938	0.810486481	129	14	724,611.06	329.9334583	52.50177782	3,132,953.54	0.231286884
161	253	65	4	Taiga Plain	Northern Alberta Uplands	8	0.756497973	2956.97	2.674490857	1.04418433	156	15	1,891.96	661.8348163	139.7907031	361,314.48	0.005236331
162	254	65	4	Taiga Plain	Northern Alberta Uplands	9	0.748976385	3306.61	2.553073441	0.994019539	154	16	8,124.44	834.7116323	77.90522276	940,825.15	0.00863544
163	297	75	5	Taiga Shield	Ungava Bay Basin	12	1.483331677	808.2132766	0	0	54	6	49,816.00	16.4678135	32.53250587	1,470,145.73	0.033885073
164	302	76	5	Taiga Shield	George Plateau	12	1.017059337	1282.33	0	0	46	5	60,517.00	69.30904749	75.91008575	750,331.76	0.080653652
165	920	180	12	Boreal Cordillera	Boreal Mountains and Plateaus	11	0.73770499	2290.13	0.313432623	0.106498645	161	22	23,872.00	1,410.63	342.6800397	3,687,485.90	0.006473788
166	331	87	6	Boreal Shield	Athabasca Plain	9	0.924325883	1195.7	5.51643141	1.732540773	150	18	796,893.94	253.1799938	33.99333658	1,047,229.09	0.760954741
167	921	180	12	Boreal Cordillera	Boreal Mountains and Plateaus	10	0.694539429	2869.62	0.450104091	0.171177581	136	14	0	1,061.27	271.892488	388,517.59	0
168	577	136	9	Boreal PLain	Slave River Lowland	9	0.808246461	1617.84	3.811488853	1.258254463	164	18	174,458.42	224.8046708	13.19050181	804,051.54	0.216974177
169	933	183	12	Boreal Cordillera	Northern Canadian Rocky Mountains	12	0.635097997	4512.52	0.551194229	0.169046409	154	18	6,555.00	1,652.98	392.3678558	1,700,911.59	0.003853816
170	298	75	5	Taiga Shield	Ungava Bay Basin	11	1.673775409	1432.93	0	0	46	5	16,543.00	151.3034108	83.11730788	712,888.08	0.023205603
171	934	183	12	Boreal Cordillera	Northern Canadian Rocky Mountains	11	0.619383963	4673.27	0.482376026	0.137109148	155	18	0	1,287.20	309.9546925	1,124,544.94	0
172	332	87	6	Boreal Shield	Athabasca Plain	9	1.01082142	791.4572701	5.697427447	2.076174627	133	14	80,287.00	274.0411	36.3840427	206,405.37	0.388977283
173	334	87	6	Boreal Shield	Athabasca Plain	9	0.961568105	992.0263078	5.256579042	2.165493693	134	15	46,987.00	324.8546988	34.49767427	372,588.34	0.126109688
174	333	87	6	Boreal Shield	Athabasca Plain	9	0.913268298	1060.12	4.547401696	1.816165957	141	15	64,092.00	366.6641491	50.12534038	573,650.29	0.111726612
175	917	179	12	Boreal Cordillera	Yukon-Stikine Highlands	12	0.762641788	1406.42	0.452366295	0.12881819	156	18	4,879.00	1,158.28	479.7944118	993,193.14	0.004912438
176	578	136	9	Boreal PLain	Slave River Lowland	9	0.777935686	1914.46	3.850797481	1.381775473	160	16	34,851.05	240.3616925	11.11929544	554,556.76	0.062844876
177	1,020	215	15	Hudson Plain	Coastal Hudson Bay Lowland	11	1.901795174	1741.14	1.106859203	0.291395497	110	9	386,069.00	52.86404682	27.16435649	1,581,713.57	0.244082751
178	335	87	6	Boreal Shield	Athabasca Plain	8	0.949648098	1151.66	5.140730799	2.204742447	135	15	93,461.99	395.0240971	37.89510288	832,109.09	0.112319399
179	922	180	12	Boreal Cordillera	Boreal Mountains and Plateaus	10	0.818119884	1261.43	0.19968291	0.050264527	147	17	37,817.00	1,115.54	276.2414708	1,440,789.42	0.026247419
180	1,021	215	15	Hudson Plain	Coastal Hudson Bay Lowland	12	1.551054219	1113.04	0.273929794	0.060813747	110	8	101,443.00	5.94072874	10.21183676	3,067,089.59	0.033074678
181	586	138	9	Boreal PLain	Peace Lowland	11	0.632190994	2781.38	1.164103593	0.370345028	163	17	18,048.35	352.0744264	63.05577932	1,378,044.18	0.013097079
182	336	87	6	Boreal Shield	Athabasca Plain	9	0.868421711	1207.93	3.901592628	2.080978609	142	15	36,246.00	447.0504984	54.11204734	513,472.62	0.070589945
183	303	76	5	Taiga Shield	George Plateau	13	1.028304382	1396.22	0	0	53	6	98,844.01	291.3599304	131.9612434	783,375.27	0.126177084
184	337	87	6	Boreal Shield	Athabasca Plain	8	0.86695804	1206.87	3.487681034	1.849146713	141	15	29,289.00	468.9096093	30.18679033	439,114.80	0.066700101
185	338	87	6	Boreal Shield	Athabasca Plain	10	0.815029079	1344.55	7.303264976	2.348279847	161	18	63,821.28	356.221496	55.66431596	963,999.80	0.066204662
186	299	75	5	Taiga Shield	Ungava Bay Basin	12	1.596162822	1593.95	0.001687177	0.000281196	65	7	495,935.03	229.9232055	94.23193484	3,698,808.71	0.134079665
187	923	180	12	Boreal Cordillera	Boreal Mountains and Plateaus	11	0.799959352	1958.67	0.211827011	0.052606016	153	20	17,136.00	1,444.99	304.4503328	2,623,316.01	0.006532191
188	280	71	5	Taiga Shield	Selwyn Lake Upland	12	1.22667371	1247.81	2.86511292	0.852095923	125	14	165,080.00	312.6754686	36.24524097	1,447,695.54	0.114029501
189	288	73	5	Taiga Shield	Southern Ungava Peninsula	11	1.763795812	1447.65	0	0	51	5	307,311.03	300.283345	44.57082452	2,328,959.24	0.131952087
190	339	87	6	Boreal Shield	Athabasca Plain	10	0.8769601	1517.82	4.021466465	1.937427051	141	16	170,853.00	500.4481442	49.58496251	1,216,354.49	0.140463164
191	245	64	4	Taiga Plain	Hay River Lowland	7	0.569965302	2731.04	0.657143787	0.223126264	153	15	456	521.2507471	58.92747264	445,134.08	0.00102441
192	579	136	9	Boreal PLain	Slave River Lowland	9	0.74541229	1457.09	6.915594201	2.10698776	164	18	20,116.72	269.1263882	23.71963859	570,768.29	0.035244987
193	281	71	5	Taiga Shield	Selwyn Lake Upland	11	1.463759204	1669.75	2.863259951	1.078029123	127	14	313,906.97	199.7502966	34.41137954	2,516,826.54	0.124723323
194	343	88	6	Boreal Shield	Churchill River Upland	9	0.927789308	1586	3.861655867	1.501741222	129	15	345,413.00	404.2901312	31.09600827	821,663.66	0.420382473
195	340	87	6	Boreal Shield	Athabasca Plain	9	0.781818579	1474.19	6.129063244	2.69604542	149	17	37,330.00	505.0218331	26.36910531	584,215.23	0.063897691
196	580	136	9	Boreal PLain	Slave River Lowland	9	0.726006401	1897.65	3.999401581	1.218286354	161	18	14,755.20	250.810598	25.76116931	382,124.79	0.038613575
197	289	73	5	Taiga Shield	Southern Ungava Peninsula	12	1.829909822	1379.7	0.07812202	0.019653436	62	9	1,207,045.00	241.5360354	55.58205268	5,748,669.37	0.209969459
198	935	183	12	Boreal Cordillera	Northern Canadian Rocky Mountains	12	0.668904174	3047.07	0.363573097	0.115113068	152	17	4,751.00	1,397.21	319.2565387	957,538.98	0.004961678
199	587	138	9	Boreal PLain	Peace Lowland	9	0.617463571	2746.99	1.0285697	0.261145036	154	15	14,500.64	307.1987347	22.29121803	240,896.15	0.060194559
200	607	142	9	Boreal PLain	Wabasca Lowland	9	0.612672354	2541.92	2.280073658	0.738065005	170	20	6,770.89	444.4449825	111.6317493	2,113,693.55	0.003203346
201	304	76	5	Taiga Shield	George Plateau	12	0.99537414	1357.57	0	0	66	7	121,552.01	492.8642293	111.4715616	1,097,206.78	0.110783135
202	581	137	9	Boreal PLain	Clear Hills Upland	8	0.572982337	2309.13	0.721098224	0.21095047	161	19	52,377.00	703.7032771	65.21329225	1,379,457.79	0.037969266
203	341	87	6	Boreal Shield	Athabasca Plain	9	0.795270125	1513.92	3.726266758	2.256857745	142	17	188,758.02	501.7909641	35.58102636	661,299.17	0.28543513
204	342	87	6	Boreal Shield	Athabasca Plain	9	0.774303444	1556.02	4.884334509	2.560882057	145	17	20,569.00	527.1145891	21.26443592	394,194.85	0.052179784
205	605	139	9	Boreal PLain	Mid-Boreal Uplands	8	0.657628509	2193.38	3.898866215	1.162605333	161	19	9,582.12	706.3495933	97.16345733	843,714.58	0.011357067
206	606	139	9	Boreal PLain	Mid-Boreal Uplands	8	0.693718016	2178.2	4.170228769	1.223154072	158	18	276.15332	681.4495895	47.04189774	380,298.89	0.000726148
207	344	88	6	Boreal Shield	Churchill River Upland	9	0.963161168	1964.4	2.142648275	1.081922166	136	16	915,657.06	350.3199182	25.95835704	1,739,764.95	0.526310787
208	282	71	5	Taiga Shield	Selwyn Lake Upland	8	1.114762004	1512.55	2.198320726	0.924687391	120	12	146,027.98	323.8609225	29.61566795	687,635.66	0.212362435
209	317	79	5	Taiga Shield	Coastal Barrens	13	0.843384286	1021.12	0.11237568	0.028920387	75	8	333,697.00	43.56289819	96.43185245	3,522,592.82	0.094730506
210	1,024	216	15	Hudson Plain	Hudson Bay Lowland	12	1.30906281	1311.35	0.634082854	0.169121232	144	17	922,635.00	104.4115022	25.67228028	10,995,094.76	0.083913329
211	601	139	9	Boreal PLain	Mid-Boreal Uplands	8	0.568493205	2576.91	1.391771056	0.466286775	164	18	3,400.22	669.4801668	67.95553123	627,796.62	0.005416122
212	283	71	5	Taiga Shield	Selwyn Lake Upland	9	1.133241923	1477.51	2.891770705	1.181381554	118	12	286,824.97	277.1514363	24.14466139	1,043,890.09	0.274765486
213	582	137	9	Boreal PLain	Clear Hills Upland	7	0.565138247	2389.21	0.773218526	0.218805107	152	18	24,736.00	842.3084845	65.1783182	515,930.61	0.047944428
214	602	139	9	Boreal PLain	Mid-Boreal Uplands	7	0.587988266	2913.19	2.005246311	0.624552503	157	16	496.35611	769.0361488	61.86212075	96,252.24	0.005156827
215	632	139	9	Boreal PLain	Mid-Boreal Uplands	9	0.728223655	1513.2	6.503879544	2.155430522	159	18	6,208.54	385.4005434	62.89800506	426,508.43	0.014556659
216	633	139	9	Boreal PLain	Mid-Boreal Uplands	9	0.693101914	1488.09	6.23878426	2.940063025	157	17	49,322.14	513.1144023	45.53785198	868,649.45	0.056780254
217	345	88	6	Boreal Shield	Churchill River Upland	10	0.833677425	1656.46	4.789417387	2.116302426	145	16	89,989.01	502.1343982	33.1701475	457,246.61	0.196806289
218	300	75	5	Taiga Shield	Ungava Bay Basin	13	1.633053175	1942.89	0.0731108	0.013423496	68	9	299,942.97	367.6315881	152.1500717	2,413,036.16	0.124301067
219	588	138	9	Boreal PLain	Peace Lowland	10	0.594859814	2334.87	0.327573975	0.115854121	169	19	13,066.30	507.440635	71.51936532	750,552.31	0.017408917
220	583	137	9	Boreal PLain	Clear Hills Upland	8	0.599846015	2273.57	0.985439463	0.22018213	172	20	2,196.00	833.9898957	106.9122666	1,152,568.62	0.00190531
221	305	77	5	Taiga Shield	Kingarutuk-Fraser River	12	0.705479723	1060.58	0.012800291	0.002133382	62	7	59,304.00	375.093254	205.6173151	939,822.98	0.063101245
222	346	88	6	Boreal Shield	Churchill River Upland	9	0.989553125	1748.63	1.830385455	1.011156979	127	15	86,414.02	356.1678778	21.25094258	602,010.04	0.143542482
223	347	88	6	Boreal Shield	Churchill River Upland	8	0.821432389	1823.56	4.270535416	1.952369741	156	17	575,927.00	456.3369207	59.81058961	2,821,420.16	0.204126634
224	584	137	9	Boreal PLain	Clear Hills Upland	8	0.599507387	2450.43	0.553302456	0.119095304	162	18	0.0909	672.0156938	53.23215696	408,649.71	2.22E-07
225	348	88	6	Boreal Shield	Churchill River Upland	9	0.727782475	1695.85	4.713155039	2.666759236	149	17	111,711.00	509.5637982	26.22452279	1,024,984.52	0.108987988
226	291	74	5	Taiga Shield	New Quebec Central Plateau	11	1.628235742	1385.21	0.015350145	0.00297045	61	7	558,361.06	358.9566918	70.81385965	2,913,734.55	0.191630725
227	608	142	9	Boreal PLain	Wabasca Lowland	10	0.624246651	2040.71	1.361819836	0.42874261	161	19	6,995.64	496.5017241	75.12714281	1,287,815.41	0.005432174
228	589	138	9	Boreal PLain	Peace Lowland	8	0.586449248	2403.82	0.240901991	0.086149891	158	16	3,167.58	413.677497	46.87985947	151,425.53	0.020918434
229	292	74	5	Taiga Shield	New Quebec Central Plateau	11	1.620345459	1595.03	0.123430427	0.022289094	58	7	147,770.00	347.2000159	63.8730526	1,483,709.78	0.099594949
230	349	88	6	Boreal Shield	Churchill River Upland	9	0.996931654	1850.08	2.706891161	1.330288321	128	15	304,371.00	285.7148957	17.64593586	1,228,410.35	0.247776323
231	306	77	5	Taiga Shield	Kingarutuk-Fraser River	12	0.882983628	1163.86	0	0	63	5	113,783.99	523.3143457	66.96693753	1,210,297.53	0.09401324
232	603	139	9	Boreal PLain	Mid-Boreal Uplands	7	0.558193758	2603.49	1.367740154	0.476638883	160	16	588.23553	778.5739614	26.4166341	108,697.85	0.005411658
233	634	139	9	Boreal PLain	Mid-Boreal Uplands	9	0.717772972	1454.85	2.240263464	0.773098482	155	18	118.62727	549.296939	55.11948697	160,428.80	0.000739439
234	301	75	5	Taiga Shield	Ungava Bay Basin	11	1.401656459	1712.09	0.006236322	0.001434233	67	8	284,925.00	446.0551049	54.01936697	1,945,339.91	0.146465406
235	585	137	9	Boreal PLain	Clear Hills Upland	10	0.61683269	2609.54	0.260384708	0.086450834	166	22	18,408.00	821.9968231	109.4137381	1,091,922.85	0.016858336
236	350	88	6	Boreal Shield	Churchill River Upland	9	1.100183043	1527.25	3.278239697	1.415974446	131	17	160,757.98	266.7848282	35.09752541	1,015,505.68	0.158303382
237	351	88	6	Boreal Shield	Churchill River Upland	9	0.685133789	1851.68	4.002669308	1.941786645	155	17	155,037.00	454.2151362	22.36533906	680,486.51	0.227832584
238	635	139	9	Boreal PLain	Mid-Boreal Uplands	8	0.718231182	1519.41	1.275811442	0.563677793	156	18	5,872.16	473.6158164	49.97200203	278,459.01	0.021088056
239	1,022	215	15	Hudson Plain	Coastal Hudson Bay Lowland	9	1.277659932	893.9149374	0.238869003	0.052333388	110	13	228,639.00	60.57102165	29.92466194	2,686,000.59	0.085122468
240	352	88	6	Boreal Shield	Churchill River Upland	8	0.884279959	1720.28	2.716228111	1.291990154	132	16	118,289.99	381.1583074	33.47925578	508,815.10	0.232481293
241	604	139	9	Boreal PLain	Mid-Boreal Uplands	7	0.563232883	2589.7	1.012412962	0.273705993	160	19	9,673.56	703.381494	38.54660405	332,281.53	0.029112552
242	353	88	6	Boreal Shield	Churchill River Upland	10	0.940790296	2123.8	2.869691327	1.218154732	160	17	1,090,717.00	347.9607172	52.40786896	4,673,703.00	0.233373195
243	590	138	9	Boreal PLain	Peace Lowland	9	0.62498013	2302.72	0.06877633	0.023389056	172	18	3,800.50	649.4573696	36.01257541	312,904.52	0.012145893
244	591	138	9	Boreal PLain	Peace Lowland	10	0.631763707	2153.21	0.348730422	0.100235442	178	23	39,467.38	673.7942477	95.20556512	1,457,191.29	0.027084553
245	354	88	6	Boreal Shield	Churchill River Upland	9	0.730449286	2000.08	3.424139923	1.568625975	158	17	219,172.02	457.3759703	53.0188964	968,867.08	0.22621474
246	636	139	9	Boreal PLain	Mid-Boreal Uplands	9	0.664416158	1711.03	3.72652734	1.726407082	153	17	16,526.00	456.6743903	22.63568664	281,010.42	0.058809207
247	290	73	5	Taiga Shield	Southern Ungava Peninsula	11	1.858675801	1440.42	0.032131903	0.008329254	58	7	89,652.98	27.24145642	61.77431206	567,999.13	0.157839988
248	609	142	9	Boreal PLain	Wabasca Lowland	11	0.593053346	2000.65	1.039232956	0.317901863	179	19	53,877.61	550.2966743	68.65552793	1,762,077.12	0.030576195
249	637	139	9	Boreal PLain	Mid-Boreal Uplands	9	0.694621043	1572.06	2.489301883	0.94294812	162	18	62,906.34	469.1882997	20.80876233	738,992.12	0.085124507
250	360	89	6	Boreal Shield	Hayes River Upland	11	1.278261431	1658.82	2.306656702	0.779155267	132	17	418,806.00	166.4032095	24.4862987	2,329,979.45	0.179746649
251	1,025	216	15	Hudson Plain	Hudson Bay Lowland	9	1.589717966	1672.25	1.945800596	0.4055208	118	13	61,172.00	99.27563905	24.5399842	437,402.79	0.139852798
252	293	74	5	Taiga Shield	New Quebec Central Plateau	12	1.513103385	2184.72	0.294150587	0.059285965	65	11	288,271.00	525.2294318	94.81141742	3,700,883.88	0.077892474
253	307	77	5	Taiga Shield	Kingarutuk-Fraser River	11	0.756827264	1076.25	0.023657553	0.005536968	63	7	34,213.00	279.818265	151.2000228	440,468.49	0.077674124
254	592	138	9	Boreal PLain	Peace Lowland	10	0.530494176	2086.83	0.658193737	0.189877196	176	21	72,599.00	619.7737236	41.51538791	930,379.38	0.078031609
255	612	139	9	Boreal PLain	Mid-Boreal Uplands	8	0.551501602	2179.87	0.828063354	0.230139484	173	20	24,594.77	689.1450248	30.1572152	676,130.33	0.036375779
256	355	88	6	Boreal Shield	Churchill River Upland	9	1.087519124	1451.17	2.536250292	1.172793825	120	17	37,433.00	217.8751298	26.14726473	413,369.15	0.090555863
257	638	139	9	Boreal PLain	Mid-Boreal Uplands	9	0.604042399	1969.5	3.239946169	0.976294393	176	18	23,151.74	673.228591	47.56265601	548,781.66	0.042187529
258	1,026	216	15	Hudson Plain	Hudson Bay Lowland	8	1.434361727	1251.29	1.365172332	0.265089902	108	13	66,961.00	150.0563899	16.10593392	741,848.00	0.090262425
259	639	139	9	Boreal PLain	Mid-Boreal Uplands	8	0.672229938	2237	4.050350666	1.207141638	163	18	7,540.40	707.3158121	26.85270878	164,586.03	0.045814349
260	361	89	6	Boreal Shield	Hayes River Upland	9	1.078212942	1412.86	2.680234405	1.052286555	124	17	93,249.01	196.8172611	15.1910274	471,470.07	0.197783515
261	593	138	9	Boreal PLain	Peace Lowland	10	0.604314235	1993.95	0.115202882	0.031000857	172	21	2,963.00	615.934842	58.79292608	347,888.48	0.008517094
262	594	138	9	Boreal PLain	Peace Lowland	8	0.623205535	1798.51	0.36036827	0.096342746	165	19	430.25995	710.7668865	48.85520993	198,529.55	0.002167234
263	640	139	9	Boreal PLain	Mid-Boreal Uplands	8	0.687295066	1959.47	4.178897561	1.431843838	161	17	114,664.01	440.5658794	18.38025792	342,055.10	0.335220867
264	356	88	6	Boreal Shield	Churchill River Upland	9	0.990546362	1694.12	2.44306224	0.837080654	137	18	71,669.00	263.7740687	18.90452154	789,783.15	0.090745162
265	595	138	9	Boreal PLain	Peace Lowland	9	0.572519961	1846.62	0.15005391	0.040020403	171	21	1,632.34	576.1058855	31.58144371	182,686.89	0.008935153
266	308	77	5	Taiga Shield	Kingarutuk-Fraser River	12	1.210690744	1590.01	0.018944418	0.004699761	73	9	466,343.97	495.6746399	56.3126719	2,864,993.71	0.162773122
267	596	138	9	Boreal PLain	Peace Lowland	9	0.594518783	2006.9	0.024756686	0.006719474	172	21	12,605.77	531.2375117	68.08473859	349,532.31	0.03606467
268	613	139	9	Boreal PLain	Mid-Boreal Uplands	7	0.541847663	2390.66	1.202499471	0.356502761	170	20	27,631.65	655.6505099	28.37365281	413,359.73	0.066846489
269	641	139	9	Boreal PLain	Mid-Boreal Uplands	9	0.67903503	1509.93	3.200264976	1.028729924	164	17	25,881.51	546.7147232	34.02274758	498,720.17	0.051895847
270	642	139	9	Boreal PLain	Mid-Boreal Uplands	8	0.674095183	1459.25	4.93650511	1.541033895	161	17	105,597.01	449.3007335	26.55661092	310,561.87	0.340019231
271	309	77	5	Taiga Shield	Kingarutuk-Fraser River	12	0.789866896	1176.93	0.578025316	0.143209575	69	8	57,431.00	231.2593032	176.9133548	874,562.53	0.06566826
272	362	89	6	Boreal Shield	Hayes River Upland	9	1.158118792	1453.73	2.255574449	0.776928897	121	17	216,767.02	194.2680491	18.16748454	818,612.43	0.2647981
273	643	139	9	Boreal PLain	Mid-Boreal Uplands	8	0.707362533	2221.98	3.776607774	1.014907209	166	17	30,367.00	459.8177396	30.841961	541,847.89	0.0560434
274	363	89	6	Boreal Shield	Hayes River Upland	10	1.007260832	1326.3	2.498191215	0.522549458	138	19	487,826.06	213.5598595	16.94290943	1,574,095.62	0.309908786
275	618	145	9	Boreal PLain	Western Alberta Upland	13	0.562918133	2228.51	0.307403736	0.067567202	201	25	22,836.38	931.0941817	128.5686388	2,011,543.17	0.011352666
276	364	89	6	Boreal Shield	Hayes River Upland	9	1.263910332	1549.09	2.003390899	0.749603313	157	20	1,040,441.00	236.6422448	41.33434584	4,702,989.51	0.221229709
277	644	139	9	Boreal PLain	Mid-Boreal Uplands	10	0.642321537	1636.86	3.903799295	1.055737258	180	18	111,430.27	642.2934486	52.29628303	1,793,766.91	0.062120821
278	614	139	9	Boreal PLain	Mid-Boreal Uplands	7	0.544231772	2282.19	0.74412173	0.223995104	171	20	3,643.93	812.789295	80.90590359	202,955.64	0.017954318
279	284	72	5	Taiga Shield	La Grande Hills	10	1.612274052	1577.41	2.350010627	0.685397084	81	14	793,765.00	215.7893254	124.0861483	6,322,591.51	0.125544249
280	645	139	9	Boreal PLain	Mid-Boreal Uplands	8	0.678265075	1597.38	4.855691085	1.431719762	164	17	38,624.01	443.675637	15.81289261	221,332.78	0.174506492
281	311	78	5	Taiga Shield	Smallwood Reservoir-Michikamau	12	1.004779649	1344.94	0.490534207	0.124192784	74	9	134,526.00	295.3041083	151.932119	888,434.38	0.151419174
282	294	74	5	Taiga Shield	New Quebec Central Plateau	11	1.305532134	1377.69	0.627041379	0.170938859	79	14	1,245,800.88	468.9281834	55.59638174	5,741,436.34	0.216984183
283	615	139	9	Boreal PLain	Mid-Boreal Uplands	8	0.529024914	2198.19	1.084081659	0.233711428	184	20	21,929.62	652.5611905	38.79677637	682,290.94	0.032141153
284	597	138	9	Boreal PLain	Peace Lowland	8	0.569306552	1735.8	0.014271703	0.003901351	169	21	3,874.14	626.8474418	57.45820699	155,569.78	0.024902889
285	610	143	9	Boreal PLain	Western Boreal	10	0.531788874	2104.89	0.249797982	0.055065963	184	21	14,265.73	764.8018625	67.48233778	1,000,817.70	0.014254072
286	646	139	9	Boreal PLain	Mid-Boreal Uplands	8	0.805316969	2567.65	2.949886824	0.924667338	169	19	96,883.00	430.4868618	41.91311956	898,130.10	0.1078719
287	598	138	9	Boreal PLain	Peace Lowland	9	0.604920149	1951.09	0.030905909	0.007312961	168	19	966.32318	745.1190327	40.87697946	213,239.86	0.004531625
288	357	88	6	Boreal Shield	Churchill River Upland	7	0.990883056	1975.2	2.363788661	0.59710592	136	18	81,754.99	289.3251819	19.46159947	347,126.53	0.235519283
289	611	143	9	Boreal PLain	Western Boreal	8	0.562712348	1898.6	0.080581549	0.021425783	169	20	1,697.15	725.9802011	44.2777391	171,490.72	0.009896483
290	1,023	215	15	Hudson Plain	Coastal Hudson Bay Lowland	11	1.067103508	1014.05	0.00383221	0.00068622	98	8	44,054.00	16.4560792	17.07223408	1,361,115.63	0.032366094
291	616	139	9	Boreal PLain	Mid-Boreal Uplands	10	0.510869471	2360.89	1.582455039	0.342932455	183	20	3,501.33	615.1549257	33.65156264	353,637.63	0.009900906
292	599	138	9	Boreal PLain	Peace Lowland	8	0.578408968	1984.43	0.012460866	0.003726318	167	21	1,938.37	688.9718165	32.67314508	125,230.98	0.015478339
293	365	89	6	Boreal Shield	Hayes River Upland	9	1.174212087	1438.61	2.318087149	0.664011107	128	19	637,815.00	205.9149211	13.6501145	1,791,319.29	0.356058802
294	310	77	5	Taiga Shield	Kingarutuk-Fraser River	12	0.967312713	1320.9	0.601471181	0.146544115	66	8	35,833.00	495.8000417	133.6745853	559,725.03	0.064018935
295	312	78	5	Taiga Shield	Smallwood Reservoir-Michikamau	12	1.41080558	2094.29	0.375056029	0.117647513	77	11	1,508,151.13	508.6122329	49.53762911	3,959,818.40	0.38086371
296	619	145	9	Boreal PLain	Western Alberta Upland	9	0.465009174	2477.55	1.387925302	0.317926233	182	22	21,524.33	839.8181529	100.4608047	806,798.37	0.026678703
297	295	74	5	Taiga Shield	New Quebec Central Plateau	11	1.309435626	2081.32	0.288508524	0.079951341	72	12	388,939.00	585.4080639	73.24946447	2,551,067.50	0.152461274
298	359	88	6	Boreal Shield	Churchill River Upland	9	1.002231671	2354.75	2.762412322	0.881802321	147	18	235,531.02	311.4270559	17.82561452	660,772.14	0.356448165
299	678	149	9	Boreal PLain	Boreal Transition	9	0.512264152	1733.37	0.84708319	0.226112425	187	19	41,910.25	607.4181038	45.52084001	939,113.24	0.044627468
300	647	139	9	Boreal PLain	Mid-Boreal Uplands	8	0.687760246	1711.75	1.891612162	0.536552839	177	18	47,710.00	477.2150704	25.1379058	460,427.60	0.103621078
301	358	88	6	Boreal Shield	Churchill River Upland	10	0.984774579	2274.43	1.818320736	0.844468492	158	19	215,713.02	333.5485081	21.1941724	792,970.00	0.27203175
302	648	139	9	Boreal PLain	Mid-Boreal Uplands	7	0.644358546	1683	3.176471479	0.889308832	173	18	49,576.00	608.7099142	11.17707393	152,315.42	0.325482455
303	620	145	9	Boreal PLain	Western Alberta Upland	9	0.445452843	2740.91	2.123075839	0.437022924	180	21	53.78661	1,060.15	102.1445885	375,098.72	0.000143393
304	650	139	9	Boreal PLain	Mid-Boreal Uplands	9	0.579778185	1774.86	0.594163315	0.190807617	181	18	61,615.78	620.7943728	48.00965399	402,266.46	0.15317156
305	600	138	9	Boreal PLain	Peace Lowland	10	0.563722298	1881.2	0.024362676	0.005809143	172	20	6,500.49	632.1002284	42.8634884	204,092.24	0.031850744
306	649	139	9	Boreal PLain	Mid-Boreal Uplands	7	0.724206274	2558.67	2.265339232	0.658742428	166	17	36,054.00	482.7957952	24.14816281	223,865.93	0.16105173
307	651	139	9	Boreal PLain	Mid-Boreal Uplands	7	0.702710961	1883.06	1.52270654	0.423328038	177	19	6,760.00	474.3349737	19.4214719	140,146.85	0.048235115
308	313	78	5	Taiga Shield	Smallwood Reservoir-Michikamau	11	0.97901137	1378.25	0.318670977	0.081242924	69	10	53,716.00	204.9317395	105.4077889	495,042.19	0.108507931
309	296	74	5	Taiga Shield	New Quebec Central Plateau	11	1.329471625	2218.26	0.179357367	0.04062791	65	9	383,640.00	572.5583218	32.91957616	2,316,509.36	0.165611245
310	392	95	6	Boreal Shield	Big Trout Lake	8	1.358929458	1365.49	0.688952434	0.205616118	105	16	50,927.00	145.9454077	11.97033645	554,437.91	0.091853386
311	393	95	6	Boreal Shield	Big Trout Lake	9	1.337708016	1983.74	1.298588773	0.509335175	148	24	1,206,817.00	258.8705913	44.82541284	7,171,416.70	0.168281534
312	617	139	9	Boreal PLain	Mid-Boreal Uplands	10	0.450357203	2450.49	2.061135227	0.410037853	182	21	188.25362	728.7003444	50.1083932	249,482.89	0.000754575
313	652	139	9	Boreal PLain	Mid-Boreal Uplands	8	0.657545167	2013.92	2.358096055	0.700031748	178	18	17,688.00	597.7411758	53.87390197	244,287.85	0.072406376
314	662	148	9	Boreal PLain	Mid-Boreal Lowland	8	0.961799137	2529.05	0.566730975	0.250326174	182	21	44,337.00	364.5296908	41.31464979	856,262.52	0.051779676
315	654	139	9	Boreal PLain	Mid-Boreal Uplands	7	0.892648828	2436.51	1.583874812	0.589919917	173	19	22,544.00	564.8776946	74.27419185	346,873.02	0.064992083
316	314	78	5	Taiga Shield	Smallwood Reservoir-Michikamau	10	1.074609056	1574.47	0.807441345	0.190827156	76	11	92,347.01	315.2541076	96.63870633	675,481.39	0.136712881
317	655	139	9	Boreal PLain	Mid-Boreal Uplands	7	0.815121606	3178.86	1.526890146	0.483203345	182	19	67,596.00	601.6882091	45.2119844	447,935.43	0.150905679
318	663	148	9	Boreal PLain	Mid-Boreal Lowland	9	0.983757428	1715.05	1.621159492	0.350629415	155	20	42,526.00	239.1536443	18.49382523	536,403.06	0.079279943
319	653	139	9	Boreal PLain	Mid-Boreal Uplands	7	0.724605054	2471	1.943057085	0.558956681	172	19	113,854.00	498.1134754	35.90388913	207,047.17	0.549894008
320	1,027	216	15	Hudson Plain	Hudson Bay Lowland	11	1.010609039	1059.33	0.098841932	0.027106579	113	12	29,702.00	6.887234781	13.6168808	4,475,300.89	0.006636872
321	679	149	9	Boreal PLain	Boreal Transition	8	0.494726061	1501.38	0.34237045	0.100969524	182	17	8,017.42	641.7763622	38.29234712	347,454.60	0.023074714
322	664	148	9	Boreal PLain	Mid-Boreal Lowland	8	0.994428885	2387.72	0.270032759	0.114566588	167	21	135,304.00	293.4619524	21.23342019	692,379.11	0.195418953
323	366	89	6	Boreal Shield	Hayes River Upland	9	1.016489574	1088.83	1.477251671	0.340969656	151	20	206,722.00	224.6431089	8.435653269	849,570.88	0.243325196
324	665	148	9	Boreal PLain	Mid-Boreal Lowland	8	1.026326991	2352.51	2.432026875	0.470197829	159	19	93,627.00	281.6467636	11.9759592	444,187.03	0.210782834
325	320	80	5	Taiga Shield	Mecatina River	10	1.057098976	1794.53	0.90751976	0.191353934	74	11	69,060.00	310.6959099	57.64335599	638,220.51	0.108207115
326	621	145	9	Boreal PLain	Western Alberta Upland	10	0.562222145	2285.55	0.148963087	0.031745137	192	23	0	1,199.51	111.351192	801,918.32	0
327	656	139	9	Boreal PLain	Mid-Boreal Uplands	7	0.863893656	3397.28	1.387034783	0.449861253	177	19	57,148.00	519.5738229	19.33020182	229,977.59	0.248493778
328	680	149	9	Boreal PLain	Boreal Transition	9	0.590600225	2299.58	0.869117834	0.251489111	184	18	26,805.05	568.978856	49.46182956	614,556.19	0.043616927
329	450	105	6	Boreal Shield	Lake Melville	9	1.188821401	1490.82	0.09501206	0.022285219	66	7	6,961.00	60.7179965	67.86205069	64,904.91	0.107249215
330	657	139	9	Boreal PLain	Mid-Boreal Uplands	8	0.749873815	2432.78	0.584697138	0.193712978	181	19	56,292.00	514.0679396	28.74515058	397,963.31	0.141450217
331	682	149	9	Boreal PLain	Boreal Transition	8	0.69590335	1992.65	1.100625432	0.309375248	181	18	21,595.00	512.4218166	39.98119165	191,283.20	0.112895435
332	285	72	5	Taiga Shield	La Grande Hills	10	1.404755654	1376.72	2.375631133	0.655950444	75	14	256,869.00	293.2313313	89.64469505	2,157,361.82	0.119066258
333	451	105	6	Boreal Shield	Lake Melville	9	1.143837687	1602.29	0.256779325	0.057638799	71	11	25,472.00	127.5744296	121.7272687	466,304.38	0.054625264
334	658	139	9	Boreal PLain	Mid-Boreal Uplands	8	0.914065416	3246.63	1.560041022	0.500852968	182	21	30,444.00	538.9651478	39.72468107	440,722.09	0.069077545
335	666	148	9	Boreal PLain	Mid-Boreal Lowland	8	1.001044561	2284.87	1.203071516	0.293330962	178	25	570,430.94	264.1768033	9.935142167	962,291.18	0.592784128
336	667	148	9	Boreal PLain	Mid-Boreal Lowland	8	1.04278943	2766.92	0.839350222	0.196652313	170	21	137,397.97	265.7483492	9.901744644	462,706.11	0.296944356
337	683	149	9	Boreal PLain	Boreal Transition	9	0.47869281	1839.37	0.271116084	0.070890823	186	18	507.19131	630.1363075	20.91070206	96,743.67	0.005242631
338	668	148	9	Boreal PLain	Mid-Boreal Lowland	10	1.022690796	2583.88	0.266273648	0.083634479	180	26	66,313.01	263.2413646	24.16315181	467,012.47	0.141994085
339	684	149	9	Boreal PLain	Boreal Transition	10	0.466745713	2368.38	0.184720581	0.036999921	187	21	15,365.82	713.1762768	37.8270848	621,534.17	0.024722406
340	685	149	9	Boreal PLain	Boreal Transition	8	0.670414581	2072.11	0.691025303	0.181969157	180	18	10,623.00	516.1562903	34.11312983	133,887.14	0.079342948
341	686	149	9	Boreal PLain	Boreal Transition	8	0.635410093	2782.58	0.982419526	0.282633021	183	18	31,262.61	615.0011902	46.16232574	387,133.74	0.080754019
342	452	105	6	Boreal Shield	Lake Melville	11	1.200409275	2362.7	0.82067599	0.184415928	83	13	78,748.01	209.6389368	149.9319121	1,694,630.14	0.046469142
343	710	139	9	Boreal PLain	Mid-Boreal Uplands	9	0.66291708	2673.05	1.294254965	0.374206489	182	18	9,359.00	610.9762475	46.78073721	249,998.67	0.037436199
344	687	149	9	Boreal PLain	Boreal Transition	9	0.626197702	2156.61	0.38864875	0.105246544	192	19	13,105.37	636.2480207	49.58932384	699,409.15	0.018737773
345	324	80	5	Taiga Shield	Mecatina River	9	1.214297338	1665.5	0.65617744	0.163412612	68	11	17,026.00	473.5544393	69.50524616	265,022.01	0.064243729
346	659	139	9	Boreal PLain	Mid-Boreal Uplands	8	0.946076976	3066.56	1.318437395	0.430443843	179	20	1,071.00	481.6027999	50.50641116	134,388.18	0.007969451
347	394	95	6	Boreal Shield	Big Trout Lake	8	1.248647647	1602.81	1.049084042	0.418670777	135	22	216,756.00	210.2468052	31.32845251	2,251,380.26	0.096276939
348	669	148	9	Boreal PLain	Mid-Boreal Lowland	9	1.00988898	2740.99	0.221823127	0.09711406	179	23	119,824.98	263.9936782	8.925432158	661,340.06	0.181185129
349	286	72	5	Taiga Shield	La Grande Hills	10	1.353575615	1850.42	7.213335832	1.63525388	86	15	92,992.00	102.4656411	81.21019017	2,071,543.15	0.044890207
350	622	145	9	Boreal PLain	Western Alberta Upland	7	0.416865706	2610.26	0.366684264	0.073955504	182	21	3,954.65	853.0699361	54.38236238	128,612.94	0.030748477
351	318	79	5	Taiga Shield	Coastal Barrens	11	1.367390593	2117.41	0.076932415	0.012822069	65	7	2,039.00	104.0143356	44.67238513	40,939.17	0.049805604
352	711	139	9	Boreal PLain	Mid-Boreal Uplands	8	0.696747108	2204.48	0.451340318	0.107205018	183	18	14,568.00	646.9182248	60.59992767	428,145.82	0.034025791
353	319	79	5	Taiga Shield	Coastal Barrens	11	1.353977403	1352.66	0.069960048	0.017711164	75	12	79,887.01	13.36044811	30.17552923	1,114,247.06	0.071695955
354	660	139	9	Boreal PLain	Mid-Boreal Uplands	8	0.770145667	2467.47	0.304745521	0.09416892	181	21	0	571.5793846	43.24854027	176,528.99	0
355	623	145	9	Boreal PLain	Western Alberta Upland	10	0.420649396	3065.95	0.142039785	0.030036554	199	21	16,550.52	898.8520825	61.49356602	779,698.94	0.021226808
356	661	139	9	Boreal PLain	Mid-Boreal Uplands	9	0.880020921	3491.85	0.479563252	0.164289866	183	22	2,067.00	540.7832811	26.63117516	270,663.35	0.007636793
357	624	145	9	Boreal PLain	Western Alberta Upland	8	0.409190831	2638.61	0.248616993	0.05526438	180	21	0	1,127.61	90.63577062	183,301.81	0
358	448	104	6	Boreal Shield	Paradise River	10	1.311327269	2314.79	0.089540168	0.022228245	77	14	83,617.00	216.1800558	113.4653446	1,532,495.56	0.054562638
359	325	84	5	Taiga Shield	Harp Lake	8	1.265379112	1678.29	0.70786161	0.173056339	70	10	17,911.00	545.4301328	81.26707285	317,572.31	0.056399759
360	322	82	5	Taiga Shield	Eagle Plateau	9	1.26714363	2557.22	0.139039041	0.031473942	78	13	56,007.00	397.0819043	95.62491683	920,756.31	0.060827174
361	688	149	9	Boreal PLain	Boreal Transition	8	0.539962138	1938.86	0.017873914	0.003846113	186	16	4,262.37	646.6535134	31.50439289	163,208.16	0.026116174
362	689	149	9	Boreal PLain	Boreal Transition	9	0.847022555	3034.6	0.355414232	0.132417233	181	22	4,498.00	511.9987077	14.46784553	224,424.94	0.020042338
363	670	148	9	Boreal PLain	Mid-Boreal Lowland	6	0.970467834	1780.06	1.00897789	0.306269437	168	22	89,868.00	223.2520713	11.81961809	176,948.46	0.507876693
364	1,028	217	15	Hudson Plain	James Bay Lowlands	8	1.075227333	1818.49	0.234873451	0.082930621	156	21	683,415.00	117.0249112	45.492327	9,814,455.21	0.069633514
365	625	145	9	Boreal PLain	Western Alberta Upland	11	0.448040736	2661.92	0.098585837	0.019957303	198	20	0	1,046.25	62.20550887	344,189.51	0
366	327	80	5	Taiga Shield	Mecatina River	11	1.169086846	1993.32	0.29730245	0.085088812	83	13	163,850.00	476.5452484	71.8129007	2,110,026.40	0.077653057
367	367	89	6	Boreal Shield	Hayes River Upland	7	1.100972562	1250.34	2.004669057	0.867915371	145	20	68,293.01	259.1116715	14.93856575	299,646.97	0.227911562
368	326	85	5	Taiga Shield	Nipishish Lake	9	1.246582911	1932.62	0.989766886	0.231547029	73	13	32,636.00	417.8841782	52.72258301	521,988.24	0.062522482
369	321	77	5	Taiga Shield	Kingarutuk-Fraser River	11	1.255327754	2391.44	0.146213696	0.032960035	72	12	14,773.00	566.9411908	133.5889925	296,415.48	0.049838821
370	690	149	9	Boreal PLain	Boreal Transition	9	0.789720469	2297.99	0.199152155	0.048887957	182	19	5,024.00	614.3474836	45.24649778	231,479.81	0.021703836
371	676	148	9	Boreal PLain	Mid-Boreal Lowland	8	1.041119747	1707.16	1.566906199	0.315477742	191	24	1,764,639.00	220.4425148	6.565325006	2,059,717.71	0.856738275
372	691	149	9	Boreal PLain	Boreal Transition	9	0.999332171	3069.11	0.477120321	0.177846393	186	22	28,335.00	322.1396136	22.74595759	143,306.60	0.19772295
373	692	149	9	Boreal PLain	Boreal Transition	10	0.453695284	2680.37	0.10427166	0.022281297	190	19	13,193.16	797.2254221	39.82905838	308,742.66	0.042731902
374	693	149	9	Boreal PLain	Boreal Transition	9	0.999213463	3594.67	0.529714367	0.174120761	186	23	0	450.419565	35.97623751	213,096.31	0
375	368	89	6	Boreal Shield	Hayes River Upland	7	1.189678177	1664.88	2.223985535	1.101907341	143	19	38,537.00	288.3509228	24.91092731	941,438.61	0.040934162
376	449	104	6	Boreal Shield	Paradise River	9	1.359057451	2058.95	0.04561192	0.010069717	69	10	28,395.00	112.5990746	57.38772244	498,136.04	0.0570025
377	369	89	6	Boreal Shield	Hayes River Upland	7	1.356310068	2144.58	1.09702908	0.577839564	126	17	29,236.00	292.7052932	11.63329279	423,908.62	0.06896769
378	694	149	9	Boreal PLain	Boreal Transition	10	1.019031922	3371	0.583151554	0.206258338	186	22	576	354.8411596	23.09200597	210,604.02	0.00273499
379	370	90	6	Boreal Shield	Lac Seul Upland	8	1.12682005	1727.29	1.585848022	0.490725231	181	24	37,301.00	233.7805133	11.98752697	828,358.86	0.04503
380	695	149	9	Boreal PLain	Boreal Transition	7	0.717093557	2339.52	0.48658428	0.138938668	176	18	0	564.0566055	34.56348623	138,291.62	0
381	712	139	9	Boreal PLain	Mid-Boreal Uplands	7	1.008005044	3048.37	0.152755818	0.070509764	193	23	0	505.4285553	115.4710472	191,364.37	0
382	626	145	9	Boreal PLain	Western Alberta Upland	8	0.398428468	3096.7	0.180319464	0.036993331	185	19	25.05479	951.4073623	37.38609335	207,724.86	0.000120615
383	287	72	5	Taiga Shield	La Grande Hills	10	1.244236247	1395.78	3.435348472	1.151094519	82	16	438,927.03	354.5361299	71.54138196	2,802,020.48	0.156646618
384	672	148	9	Boreal PLain	Mid-Boreal Lowland	9	1.025257977	2996.68	1.26859057	0.260246169	192	27	19,315.00	294.3057634	29.35519641	587,346.13	0.032885216
385	713	139	9	Boreal PLain	Mid-Boreal Uplands	7	1.010226293	3126.35	0.165058128	0.076593557	189	23	0	641.2801042	73.45162539	141,963.75	0
386	696	149	9	Boreal PLain	Boreal Transition	9	0.89922438	3196	0.250251228	0.068830275	184	23	1,131.00	500.1414261	30.61797108	369,309.46	0.003062472
387	627	145	9	Boreal PLain	Western Alberta Upland	8	0.444563054	3129	0.069345514	0.018170114	199	21	125.88868	1,214.37	93.65652187	395,995.42	0.000317904
388	697	149	9	Boreal PLain	Boreal Transition	9	1.018262657	3290.96	0.413123856	0.155592865	189	22	0	340.753307	29.95511021	189,470.11	0
389	371	90	6	Boreal Shield	Lac Seul Upland	10	1.241293161	2227.02	1.973244328	0.836515834	197	29	315,709.00	296.289481	44.73389529	3,201,228.92	0.098621188
390	698	149	9	Boreal PLain	Boreal Transition	8	1.024041813	3728.17	0.527090228	0.172549466	186	23	8,628.00	424.669239	28.92942314	240,592.70	0.035861438
391	699	149	9	Boreal PLain	Boreal Transition	7	0.784478588	2300.23	0.079188578	0.02114707	175	18	1,304.00	708.1465149	45.72535602	74,980.47	0.017391196
392	700	149	9	Boreal PLain	Boreal Transition	8	1.017274235	2927.81	0.182746271	0.065049293	192	23	0	470.8518962	39.61555904	194,037.21	0
393	701	149	9	Boreal PLain	Boreal Transition	10	0.977953396	3340.21	0.32241322	0.088448167	181	22	8,725.00	476.4920222	22.59757514	243,865.06	0.035777983
394	628	145	9	Boreal PLain	Western Alberta Upland	13	0.514270301	3717.76	0.077778765	0.0177772	207	24	675.72833	1,510.57	165.5093999	740,191.71	0.00091291
395	702	149	9	Boreal PLain	Boreal Transition	9	1.026717365	3654.34	0.423202822	0.123366609	188	23	5,798.00	447.1915508	30.90148037	255,225.12	0.022717202
396	432	101	6	Boreal Shield	Central Laurentians	12	1.126065223	2463.32	1.114611352	0.301577654	91	14	358,183.97	586.6416288	88.47826745	4,512,325.97	0.07937901
397	328	80	5	Taiga Shield	Mecatina River	9	1.125684653	3096.27	0.239391097	0.059030173	85	13	135,374.00	411.3026111	65.99896022	2,157,477.21	0.062746433
398	1,029	217	15	Hudson Plain	James Bay Lowlands	9	0.971772325	2671.4	0.129635932	0.053788215	119	15	17,635.00	9.596510381	9.86364062	1,101,074.64	0.016016171
399	674	148	9	Boreal PLain	Mid-Boreal Lowland	9	1.028377768	3057.21	0.470305406	0.10658713	186	26	361,792.97	255.2961243	7.969559201	447,585.64	0.808321217
400	703	149	9	Boreal PLain	Boreal Transition	8	0.496316359	3177.19	0.084574608	0.018406109	190	18	15,521.12	932.3889037	48.20796624	310,430.51	0.049998678
401	629	145	9	Boreal PLain	Western Alberta Upland	9	0.493300768	3983.35	0.09561204	0.021329356	208	18	4,148.62	1,152.15	115.088049	473,148.74	0.008768104
402	372	90	6	Boreal Shield	Lac Seul Upland	10	1.424136677	3895.2	1.278055081	0.450394972	182	31	1,259,545.00	382.4007609	30.21657782	8,293,916.87	0.151863712
403	704	149	9	Boreal PLain	Boreal Transition	8	1.010081754	2906.32	0.26471193	0.050758039	192	21	0	423.1613532	36.49055082	311,531.70	0
404	630	145	9	Boreal PLain	Western Alberta Upland	7	0.466749842	3513.03	0.096354412	0.021064027	189	19	3,464.23	985.1553429	48.87093483	156,685.90	0.022109413
405	705	149	9	Boreal PLain	Boreal Transition	8	1.057405485	2689.76	0.223840581	0.072207197	187	21	23,256.00	461.5806002	31.61588473	302,335.18	0.076921262
406	316	78	5	Taiga Shield	Smallwood Reservoir-Michikamau	10	1.120713383	1937.56	1.87104177	0.436986586	84	12	304,629.00	595.1177006	62.24326149	1,571,809.85	0.193807794
407	315	78	5	Taiga Shield	Smallwood Reservoir-Michikamau	10	1.129452802	2365.52	0.384298932	0.113758977	82	12	87,243.00	584.6887342	71.7501884	1,055,896.64	0.082624565
408	717	155	9	Boreal PLain	Interlake Plain	9	1.034840648	3227.6	1.706540188	0.320613282	193	26	57,314.00	292.1776996	32.92411052	792,011.73	0.072365085
409	323	82	5	Taiga Shield	Eagle Plateau	8	1.22946275	2821.09	0.034121571	0.007211488	78	13	95,779.99	376.170726	24.88318752	431,457.63	0.221991652
410	706	149	9	Boreal PLain	Boreal Transition	8	1.07390812	2949.44	0.170064245	0.044027439	181	22	5,998.00	535.1709838	26.96969445	246,129.48	0.024369285
411	675	148	9	Boreal PLain	Mid-Boreal Lowland	8	0.997623937	2268.45	0.172898366	0.050018358	186	24	63,605.01	257.6830808	8.876864559	324,678.22	0.19590169
412	329	80	5	Taiga Shield	Mecatina River	9	1.225972974	3022.18	0.143329432	0.025492185	76	14	27,785.00	383.2387188	36.34584773	489,790.74	0.056728316
413	1,030	217	15	Hudson Plain	James Bay Lowlands	11	1.135358107	2932.42	3.27170132	1.133096415	148	21	121,101.02	160.0233251	66.90828186	3,721,346.77	0.032542255
414	707	149	9	Boreal PLain	Boreal Transition	9	1.040637988	2658.36	0.018447312	0.003624262	195	21	14,908.00	547.992037	34.1531137	413,804.80	0.036026648
415	373	90	6	Boreal Shield	Lac Seul Upland	7	1.318679235	2725.02	2.184085751	0.874345224	192	29	230,672.00	331.3992607	26.86808962	1,857,395.83	0.124191083
416	714	139	9	Boreal PLain	Mid-Boreal Uplands	8	1.026760072	2923.31	1.324740863	0.238392563	196	23	65,185.00	592.0013901	85.42067076	891,754.14	0.073097502
417	395	95	6	Boreal Shield	Big Trout Lake	7	1.345746736	2671.07	1.554423495	0.672219846	128	20	46,024.00	313.552556	25.43675421	941,530.54	0.048882111
418	718	155	9	Boreal PLain	Interlake Plain	10	1.03978862	2365.56	0.842668583	0.213548147	198	25	422,525.97	261.254893	9.61332979	1,066,894.50	0.396033505
419	1,031	217	15	Hudson Plain	James Bay Lowlands	10	1.04308052	2878.22	0.586387597	0.172056332	155	22	107,392.00	50.06999634	56.64957141	4,860,796.83	0.022093497
420	708	149	9	Boreal PLain	Boreal Transition	9	0.533415868	3678.78	0.126232556	0.024340005	195	17	836.03394	1,024.85	64.83397026	314,899.19	0.002654926
421	427	100	6	Boreal Shield	Riviere Rupert Plateau	10	1.052935591	1571.57	1.306053586	0.348524464	81	15	5,803.00	684.4924816	93.2606605	1,089,371.12	0.005326927
422	428	100	6	Boreal Shield	Riviere Rupert Plateau	11	1.038933878	1508.52	2.689623278	1.076626135	126	18	509,286.00	348.9562436	53.35895902	4,893,913.17	0.104065189
423	443	103	6	Boreal Shield	Mecatina Plateau	11	1.162499906	2851.83	0.174781105	0.031806608	83	14	23,417.00	127.3203182	137.1641246	778,978.23	0.030061179
424	453	106	6	Boreal Shield	Strait of Belle Isle	11	1.279037618	1765.38	0.246700257	0.041116711	87	15	36,664.00	10.61083865	23.87673015	967,218.82	0.037906628
425	709	149	9	Boreal PLain	Boreal Transition	10	1.044870365	2975.06	0.11596428	0.031158058	210	25	2,525.00	517.9935397	67.66421226	732,212.05	0.003448455
426	444	103	6	Boreal Shield	Mecatina Plateau	8	1.017181607	4095.52	0.486775828	0.085335179	96	17	61,864.00	235.786819	99.51749539	1,546,946.44	0.039991042
427	445	103	6	Boreal Shield	Mecatina Plateau	11	0.911637018	3706.13	0.824732892	0.19116066	97	16	38,664.00	420.8447129	138.1011877	3,445,555.57	0.011221412
428	446	103	6	Boreal Shield	Mecatina Plateau	9	0.913269112	2778.39	0.296270767	0.063127578	105	17	243,180.00	59.62985942	104.8767015	3,996,044.36	0.06085518
429	720	155	9	Boreal PLain	Interlake Plain	8	1.069948955	1825.34	0.592361752	0.169506282	195	23	37,516.00	251.7696156	6.778043774	123,259.98	0.304364782
430	715	139	9	Boreal PLain	Mid-Boreal Uplands	8	1.043969084	3292.61	0.745457689	0.153250487	195	23	61,477.00	623.3275427	79.3122138	542,640.83	0.113292249
431	671	148	9	Boreal PLain	Mid-Boreal Lowland	7	1.248700282	2937.48	1.926600568	0.417216322	198	27	286,088.97	219.1482257	5.373814056	281,409.23	1.016629642
432	433	101	6	Boreal Shield	Central Laurentians	10	0.950604614	1637.37	1.849634673	0.519077583	124	21	152,032.02	500.2515517	71.16704336	3,333,942.69	0.045601268
433	434	101	6	Boreal Shield	Central Laurentians	11	0.880123184	2449.5	0.960515144	0.197378528	136	21	984,508.88	414.3631983	279.5065695	4,200,105.98	0.23440096
434	435	101	6	Boreal Shield	Central Laurentians	9	0.951903032	2342.33	1.053082231	0.332461964	109	15	8,861.00	633.4309157	106.5918621	1,079,545.84	0.008208082
435	447	103	6	Boreal Shield	Mecatina Plateau	11	0.794434524	3141.19	0.801973675	0.185634156	123	20	845,272.88	264.0320516	264.9091177	4,366,952.36	0.193561277
436	723	155	9	Boreal PLain	Interlake Plain	10	1.163434521	2521.96	4.882061248	1.028660041	210	28	39,333.00	264.3938207	14.27706425	961,718.80	0.040898649
437	429	100	6	Boreal Shield	Riviere Rupert Plateau	11	0.996091914	1372.13	1.652791716	0.435144384	114	17	306,306.00	426.6287681	55.82499034	694,077.98	0.441313527
438	677	148	9	Boreal PLain	Mid-Boreal Lowland	10	1.218466032	2632.1	1.3934339	0.340887792	190	24	90,070.99	221.4022314	3.859267938	241,355.37	0.373188268
439	724	155	9	Boreal PLain	Interlake Plain	10	1.256247701	3235.51	2.01327529	0.456531975	214	33	144,713.98	231.6546803	13.52741315	694,058.50	0.208504017
440	454	107	6	Boreal Shield	Northern Penninsula	8	1.191721797	2693.76	0.275569677	0.045928281	83	14	1,524.00	86.14182129	84.44684184	44,743.47	0.034060836
441	384	94	6	Boreal Shield	Lake Nipigon	7	1.271431309	2871.9	0.772306593	0.25007586	137	21	8,558.00	339.2548549	20.35547928	206,749.86	0.041393015
442	455	107	6	Boreal Shield	Northern Penninsula	10	1.046978459	4831.38	0.056290922	0.009402647	95	20	45,352.00	53.04909853	66.1261359	659,100.92	0.068808886
443	397	96	6	Boreal Shield	Abitibi Plains	10	1.014503101	2990.81	1.170391747	0.416120616	133	19	268,233.97	277.5469223	29.07561117	1,954,111.76	0.137266442
444	456	107	6	Boreal Shield	Northern Penninsula	9	1.075804261	2839.01	0.101045189	0.032637015	93	20	19,321.00	98.94551455	151.9880078	1,022,830.37	0.018889742
445	398	96	6	Boreal Shield	Abitibi Plains	9	1.021906966	4583.63	0.581665065	0.211787638	141	21	32,696.00	250.1994265	22.98358921	1,257,628.60	0.025998135
446	396	95	6	Boreal Shield	Big Trout Lake	7	1.173499505	1826.79	0.590513627	0.13462449	132	21	7,755.00	203.3556789	17.89554046	157,799.75	0.049144558
447	716	139	9	Boreal PLain	Mid-Boreal Uplands	9	1.04669628	2718.71	0.805736334	0.222103498	207	26	22,032.00	590.3789772	75.45720786	469,736.52	0.046902889
448	631	145	9	Boreal PLain	Western Alberta Upland	8	0.721159655	4218.98	0	0	191	19	0	1,431.85	136.2859548	164,006.16	0
449	385	94	6	Boreal Shield	Lake Nipigon	8	1.287433581	3609.17	1.18587622	0.364565922	152	25	268,993.00	370.1710267	46.00154945	2,010,342.45	0.133804566
450	436	101	6	Boreal Shield	Central Laurentians	8	0.889665491	2291.91	0.346757087	0.084751665	126	18	490,127.06	454.8657885	105.3656872	1,349,740.24	0.363126954
451	374	90	6	Boreal Shield	Lac Seul Upland	8	1.492856817	4321.57	0.812108667	0.226271412	172	27	111,896.02	370.7700241	25.92493586	511,471.72	0.218772636
452	457	108	6	Boreal Shield	Long Range Mountains	12	1.025503055	5379.3	0.027326753	0.004702676	92	21	33,556.00	436.6942596	130.5815831	641,718.78	0.052290824
453	386	94	6	Boreal Shield	Lake Nipigon	9	1.347467655	2932.66	0.544356613	0.192335639	170	35	1,259,125.00	254.4624878	66.6348782	2,116,143.97	0.595009139
454	375	91	6	Boreal Shield	Lake of the Woods	10	1.340255282	3705.14	0.582851445	0.23788028	211	36	11,508.00	269.3805717	31.36598935	496,910.52	0.023159099
455	437	101	6	Boreal Shield	Central Laurentians	10	0.892733854	2211.8	1.071378925	0.329917797	128	27	96,554.01	480.8171577	98.71976211	2,159,516.78	0.044710932
456	399	96	6	Boreal Shield	Abitibi Plains	8	1.022881133	4218.63	0.202519741	0.048290458	138	20	56,584.99	254.9414564	40.26953541	906,586.96	0.0624154
457	470	113	6	Boreal Shield	Northeastern Newfoundland	11	1.004600019	2191.79	0.22245875	0.047039975	94	22	44,921.00	16.23909386	40.82895114	2,796,459.47	0.016063526
458	387	94	6	Boreal Shield	Lake Nipigon	9	1.27694762	2211.05	0.164651124	0.05166201	154	24	144,247.00	339.919506	39.65735836	1,113,243.69	0.129573607
459	376	91	6	Boreal Shield	Lake of the Woods	9	1.373969009	3991.83	0.484604779	0.133527584	197	32	19,271.00	305.5082898	21.97782677	221,274.52	0.087090912
460	388	94	6	Boreal Shield	Lake Nipigon	10	1.325384538	4853.42	1.116422455	0.358364117	164	31	204,146.00	427.4932278	54.033495	1,503,653.32	0.135766668
461	377	91	6	Boreal Shield	Lake of the Woods	9	1.413851393	4357.63	0.861242526	0.189248872	199	42	623,045.00	367.5075941	35.4769055	2,572,625.40	0.242182558
462	430	100	6	Boreal Shield	Riviere Rupert Plateau	10	0.935928575	2056.48	0.459939417	0.130338299	131	20	165,290.00	362.90837	38.88888664	1,840,523.32	0.08980598
463	400	96	6	Boreal Shield	Abitibi Plains	10	1.166609643	2214.93	0.190066276	0.045147898	152	25	103,317.99	260.8031019	63.74124863	2,676,997.22	0.038594733
464	401	96	6	Boreal Shield	Abitibi Plains	12	1.053694113	4235.54	0.172935589	0.039708345	155	30	369,260.00	290.501416	35.78316454	7,442,095.55	0.049617745
465	438	101	6	Boreal Shield	Central Laurentians	12	0.803969272	2279.2	2.170911287	0.373564434	147	28	643,188.00	275.0293258	186.7705158	2,238,535.72	0.287325323
466	378	91	6	Boreal Shield	Lake of the Woods	10	1.467709625	5453.42	0.407137869	0.093118043	169	26	130,078.99	393.0511443	24.37851066	621,166.97	0.209410672
467	379	91	6	Boreal Shield	Lake of the Woods	8	1.304688586	3929.94	0.465615203	0.139401952	201	38	39,708.00	328.4451706	15.57671956	361,954.24	0.109704486
468	402	96	6	Boreal Shield	Abitibi Plains	9	1.115069335	1958.56	0.042782905	0.00947167	141	23	2,453.00	224.143031	31.26122913	463,814.13	0.005288756
469	466	112	6	Boreal Shield	Central Newfoundland	10	0.966283703	4411.74	0.400770784	0.079466415	98	23	248,299.00	150.9192538	91.09441243	2,055,433.08	0.120801306
470	442	102	6	Boreal Shield	Anticosti Island	11	0.744559433	3534.94	0.305075361	0.050845897	109	24	102,619.00	50.18982096	71.34845598	1,816,689.81	0.056486803
471	726	155	9	Boreal PLain	Interlake Plain	9	1.301679308	3714.24	0.724368077	0.464332903	212	30	0	283.4276943	18.06858277	354,774.64	0
472	382	93	6	Boreal Shield	Thunder Bay-Quetico	9	1.182333443	3863.17	0.464284811	0.111427667	175	41	341,233.00	431.4263297	46.81354925	1,973,831.72	0.172878466
473	403	96	6	Boreal Shield	Abitibi Plains	9	1.288630337	1938	0.447775807	0.129923852	157	24	151,570.95	338.0516182	49.09520788	1,693,757.07	0.089488012
474	458	109	6	Boreal Shield	Southwestern Newfoundland	10	0.844139104	5287.92	0.010576288	0.002204474	112	25	92,668.00	245.8914188	147.9262472	611,137.76	0.151631932
475	459	109	6	Boreal Shield	Southwestern Newfoundland	11	0.813307244	3769.92	0.010289936	0.002156259	107	24	9,108.00	107.9665282	192.5732925	456,100.48	0.019969284
476	439	101	6	Boreal Shield	Central Laurentians	9	0.859934294	2324.24	0.596222854	0.152402003	148	33	30,774.00	330.5998568	101.347444	1,053,874.86	0.02920081
477	389	94	6	Boreal Shield	Lake Nipigon	10	1.369748987	2255.53	0.528369131	0.177913595	157	26	430,473.88	326.3870416	97.46454428	1,375,435.05	0.312972885
478	380	91	6	Boreal Shield	Lake of the Woods	8	1.307104613	3742.68	0.653561243	0.298599281	201	38	0	343.8490882	20.60905386	243,236.18	0
479	440	101	6	Boreal Shield	Central Laurentians	10	0.819399886	2900.65	1.044344917	0.199509528	150	32	40,060.00	510.3349959	183.6319884	1,225,901.35	0.032678
480	414	99	6	Boreal Shield	Southern Laurentians	8	0.878497921	1882.75	0.968523076	0.261942761	135	22	221,178.00	430.1949601	37.79679245	1,688,521.39	0.130989161
481	390	94	6	Boreal Shield	Lake Nipigon	7	1.27888763	4897.98	0.570480462	0.200088937	162	27	22,838.00	482.8825449	19.9831685	284,460.71	0.080285252
482	465	108	6	Boreal Shield	Long Range Mountains	10	0.862638231	5267.14	0.058129512	0.017134779	105	23	19,497.00	418.9681051	101.0960931	319,388.54	0.061044769
483	391	94	6	Boreal Shield	Lake Nipigon	8	1.21531062	4006.08	0.449985907	0.154174565	172	41	153,919.98	426.5002225	92.80788981	777,736.67	0.197907583
484	381	92	6	Boreal Shield	Rainy River	9	1.318327657	4311.07	0.396519247	0.167987393	184	41	54,151.00	341.3756163	36.42411896	340,750.93	0.158916675
485	441	101	6	Boreal Shield	Central Laurentians	11	0.834179357	2414.56	0.405878289	0.083814507	147	31	199,968.98	166.2252981	75.10421871	868,996.92	0.230114721
486	415	99	6	Boreal Shield	Southern Laurentians	9	0.80107833	2092.61	1.147246612	0.243565524	146	31	7,441.00	458.5712122	87.40485057	1,432,879.25	0.00519304
487	431	100	6	Boreal Shield	Riviere Rupert Plateau	7	0.974816332	3135.76	0.971739135	0.246332203	138	22	20,393.00	390.9192185	46.70183217	681,454.00	0.029925712
488	467	112	6	Boreal Shield	Central Newfoundland	8	0.784463236	5292.79	0.081057675	0.020606076	105	21	105,483.00	275.8842508	81.72956152	450,205.23	0.234299809
489	460	109	6	Boreal Shield	Southwestern Newfoundland	7	0.697444943	3950.28	0	0	110	22	1,170.00	9.6337481	32.37322179	159,393.75	0.007340313
490	471	114	6	Boreal Shield	Maritime Barrens	12	0.769202755	2854.96	0.0323469	0.005489277	96	18	28,934.00	32.91241259	56.79723494	1,195,937.82	0.024193566
491	406	97	6	Boreal Shield	Lac Temiscamingue Lowland	9	1.169141779	2138.69	0.325989787	0.085307652	170	29	232,180.98	402.6567719	48.90262225	1,451,074.62	0.160006234
492	404	96	6	Boreal Shield	Abitibi Plains	8	1.426418888	2147.72	0.202583673	0.047884236	168	29	1,282,356.88	311.7966635	115.046067	2,186,879.48	0.586386625
493	468	112	6	Boreal Shield	Central Newfoundland	11	0.861881791	5364.16	0.18062095	0.030187213	96	16	45,025.00	129.07777	71.2531761	489,896.60	0.091907149
494	383	93	6	Boreal Shield	Thunder Bay-Quetico	10	1.107317097	4073.59	0.115985353	0.030493585	179	41	185,232.02	366.52363	121.4697023	699,023.43	0.264986848
495	461	109	6	Boreal Shield	Southwestern Newfoundland	10	0.691732239	5249.07	0.0083199	0.00138665	113	22	6,956.00	71.89421266	92.60077434	227,249.43	0.030609538
496	462	109	6	Boreal Shield	Southwestern Newfoundland	9	0.613344386	2919.14	0	0	110	22	823.99994	13.13613036	51.69541393	208,733.16	0.003947624
497	472	114	6	Boreal Shield	Maritime Barrens	9	0.711618679	5890.74	0.484332428	0.082261929	104	21	241,167.02	241.8890819	67.52157757	1,389,900.75	0.173513839
498	407	97	6	Boreal Shield	Lac Temiscamingue Lowland	10	1.12590938	3026.58	0.224081024	0.052954403	179	40	386,881.00	385.3560173	65.88742954	2,144,290.17	0.180423809
499	421	101	6	Boreal Shield	Central Laurentians	9	0.757534557	2683.81	0.445027938	0.098222471	149	45	131,418.02	170.4011289	151.5867361	380,293.80	0.3455697
500	416	99	6	Boreal Shield	Southern Laurentians	7	0.839308883	2346.58	0.999139573	0.252373318	142	24	8,197.00	475.7710334	51.01646549	938,265.07	0.008736337
501	469	112	6	Boreal Shield	Central Newfoundland	7	0.691089554	5864.6	0	0	109	22	6,199.00	342.5768444	94.05019526	100,610.55	0.061613811
502	464	108	6	Boreal Shield	Long Range Mountains	10	0.642699889	6312.95	0.009556797	0.001592799	114	21	133,133.98	376.9055257	103.1871012	647,017.66	0.205765612
503	405	96	6	Boreal Shield	Abitibi Plains	7	1.296654747	2150.54	0.138495306	0.033976085	158	28	67,193.99	406.1485895	47.19691387	289,505.15	0.232099468
504	417	99	6	Boreal Shield	Southern Laurentians	9	0.937443837	3277.3	0.654774228	0.141489928	146	26	6,633.00	433.8339756	37.77830001	777,497.48	0.008531217
505	418	99	6	Boreal Shield	Southern Laurentians	10	0.757340809	4039.81	0.086835817	0.023448131	160	49	68,330.00	545.9980989	247.7707539	2,046,700.75	0.033385437
506	463	109	6	Boreal Shield	Southwestern Newfoundland	6	0.616573199	4331.38	0.03350237	0.005583729	114	21	7,187.00	134.5040091	171.147278	275,877.33	0.026051432
507	473	114	6	Boreal Shield	Maritime Barrens	7	0.641193535	6451.59	0.90675563	0.151125943	96	19	24,147.00	177.8424632	60.52792841	104,887.67	0.230217711
508	408	97	6	Boreal Shield	Lac Temiscamingue Lowland	9	1.10254529	5071.96	0.043785953	0.011180175	154	41	76,775.00	272.0555241	45.08020984	760,356.95	0.100972313
509	419	99	6	Boreal Shield	Southern Laurentians	9	0.771856105	2790.64	0.285045952	0.072380127	148	30	23,048.00	367.606907	70.96265616	895,785.47	0.025729375
510	409	97	6	Boreal Shield	Lac Temiscamingue Lowland	10	1.128874134	2795.47	0.067493984	0.016444937	180	47	692,102.00	383.9340418	68.94853981	3,146,707.03	0.219944848
511	474	114	6	Boreal Shield	Maritime Barrens	13	0.598249359	4317.13	0.145257182	0.024209531	114	21	124,223.00	67.40838846	98.93862265	2,760,539.10	0.044999544
512	410	97	6	Boreal Shield	Lac Temiscamingue Lowland	9	1.406654947	2242.37	0.061864577	0.016097569	182	43	691,793.81	314.5274565	124.0843832	1,365,307.55	0.50669449
513	420	99	6	Boreal Shield	Southern Laurentians	7	0.958474216	3876.67	0.012789748	0.00261287	163	36	168,746.00	375.9260835	27.93479474	1,349,080.61	0.125082222
514	475	114	6	Boreal Shield	Maritime Barrens	13	0.680579196	3994.27	0.012422279	0.002460142	95	18	36,907.00	70.73453835	76.57321504	996,273.38	0.037045053
515	422	99	6	Boreal Shield	Southern Laurentians	9	0.864618752	3553.33	0.094577621	0.023608428	156	37	98,621.01	407.168547	77.5833405	1,781,725.48	0.055351404
516	423	99	6	Boreal Shield	Southern Laurentians	10	0.971390756	4322.24	0.018530508	0.004751153	181	52	197,861.00	311.9096802	57.44006308	2,356,133.85	0.083976978
517	476	115	6	Boreal Shield	Avalon Forest	7	0.697030783	4044.75	0.009789621	0.002273256	92	18	2,415.00	113.5490895	27.06914624	48,476.61	0.049817839
518	424	99	6	Boreal Shield	Southern Laurentians	10	0.789039971	3457.65	0.053935161	0.012671856	160	52	16,969.00	336.7359391	105.2897954	927,408.37	0.018297225
519	477	116	6	Boreal Shield	South Avalon-Burin Oceanic Barrens	11	0.581823901	2522.36	0.008576026	0.001741957	95	20	10,147.00	15.9103533	41.12275884	1,293,476.05	0.007844753
520	425	99	6	Boreal Shield	Southern Laurentians	10	0.900012331	3989.8	0.001868115	0.000515739	189	68	250,726.02	254.124244	87.19744065	1,621,296.54	0.154645377
521	411	98	6	Boreal Shield	Algonquin-Lake Nipissing	10	1.09902014	3142.49	0.019076583	0.005110199	188	54	878,084.00	244.9643136	56.48926168	2,571,179.93	0.341510133
522	426	99	6	Boreal Shield	Southern Laurentians	9	0.902832508	3542.27	0.012890303	0.002892803	182	67	41,090.00	379.4489108	134.2470021	1,001,888.25	0.041012554
523	412	98	6	Boreal Shield	Algonquin-Lake Nipissing	9	1.249492039	1753.37	0	0	178	46	79,993.99	196.5781732	32.64356721	145,375.82	0.550256519
524	413	98	6	Boreal Shield	Algonquin-Lake Nipissing	10	0.949441118	3626.91	0.005098713	0.001429688	211	68	1,116,735.00	302.4760085	94.44733235	4,742,213.04	0.235488155
