# Supplementary material for: A cost efficient spatially balanced hierarchical sampling design for monitoring boreal birds incorporating access costs and habitat stratification
Source: PLoS One. 2020 Jun 16;15(6):e0234494. doi: 10.1371/journal.pone.0234494 (PMC7297386; doi:10.1371/journal.pone.0234494)
Supplement: S2 Data — (R) [file pone.0234494.s002.r]

##############################################################################################################
# DE, SVW, GC, LJM
# Last Edit LJM 18/12/2019
# Code to implement spatially balanced unequal probability study design for monitoring boreal birds
# R version R-3.5.3, with all R packages updated on 18/12/2019
##############################################################################################################

# Restart R Session

library(checkpoint)  #Used to create a checkpoint image of all R packages and versions used in the script
#checkpoint("2019-12-02", checkpointLocation = "D:/R Checkpoint")
checkpoint("2019-12-02")
library(sf)
library(raster)
library(tidyverse)
library(rgdal)
library(spsurvey)
library(maptools)
library(rgeos)
library(car)
library(doBy)
library(gdata)
library(nngeo)
library(reshape2)
library(velox)
library(MBHdesign)

##############################################################################################################
# Load and Set-up Design Inputs -------------------------------------------
##############################################################################################################

# you may need to increase memory to avoid "cannot allocate vector of size...#" errors
memory.limit(20000)

# we use the Lambert azimuthal equal area projection
laea.proj <- "+proj=laea +lat_0=45 +lon_0=-100 +x_0=0 +y_0=0 +a=6370997 +b=6370997 +units=m +no_defs" 

# load Canadian jurisdiction boundaries
Canada_base <- read_sf("lpr_000a16a_e.shp")
# extract your specific jurisdiction
NWT_base <- filter(Canada_base, Canada_base$PRUID == 61)
# transform the projection to Lambert azimuthal equal area projection
NWT_base <- st_transform(NWT_base, laea.proj)

# load the Brandt boreal polygon
brandt <- read_sf("Brandt_boreal_not_including_Hemi-boreal.shp")
brandt <- st_transform(brandt, laea.proj)
# adjust the file to overcome geometry error
# see here for reference: https://github.com/r-spatial/sf/issues/603
brandt2 <- brandt %>%
  st_set_precision(1000000) %>%
  lwgeom::st_make_valid()
# intersect jurisdiction and Brandt boreal
NWT_brandt <- st_intersection(NWT_base, brandt2) 
# dissolve the polygons within the Brandt boreal
NWT_brandt <- NWT_brandt %>%
  group_by(PRUID) %>%
  summarize() 

# load Eecoregions of Canada polygons
Can_ecoregion <- read_sf("AG_1M_ECOREGIONS_CAN.shp")
Can_ecoregion <- st_transform(Can_ecoregion, laea.proj)

# load national hexagon polygons
Can_hexagons <- read_sf("Hexagons_5kmdiameter_Brandt_boreal_without_hemiboreal.shp")
Can_hexagons <- st_transform(Can_hexagons, laea.proj)

# extract hexagons for your specific jurisdiction
# st_intersects function will, by default, function as "select within or touching"
NWT_hexagons <- Can_hexagons %>%
  filter(st_intersects(x = ., y = NWT_brandt, sparse = FALSE))
# a checkpoint can be saved at this step
# saveRDS(NWT_hexagons, file = "NWT_hexagons.shp") 
# NWT_hexagons <- readRDS("NWT_hexagons.shp")

# calculate the geometry for hexagon centroids
NWT_cent_hexes <- st_centroid(NWT_hexagons)
# assign hexagons to their ecoregion by joining the ecoregion to the hexagon centroids
# there may be some NA's where hexagons do not overlap the ecoregion layer
cent_hexes_join <- st_join(NWT_cent_hexes, Can_ecoregion[, 5:6]) 
# use this to add ecoregion name and number to each hexagon in the jurisdiction
final_hexagons <-
  st_join(NWT_hexagons, cent_hexes_join[, 4:5])
final_hexagons <-
  final_hexagons %>% drop_na() # drop the NA's, hexagons with no overlapping ecoregion
write_sf(final_hexagons, "final_hexagons_NWT.shp")
final_hexagons_spdf <- readOGR("final_hexagons_NWT.shp")
#importing as a spatial polygons data frame will allow for the extent to be extracted in the following steps

# we now use the final_hexagons to clip the lccc10 landcover raster
LCCC10 <- raster("NA_LandCover_2010_25haMMU.tif") # read in habitat layer
NWT.rast <- crop(LCCC10, final_hexagons_spdf) # clip to jurisdiction
NWT.rast <- mask(LCCC10, final_hexagons_spdf, progress = 'text')

# we remove landcover classes which will not be surveyed (i.e. water, glaciers, cropland, and urban development)
NWT.rast <- calc(NWT.rast, fun = function(x) {
  x[x == 19] <- NA
  return(x)
}) # remove snow and ice
NWT.rast <- calc(NWT.rast, fun = function(x) {
  x[x == 18] <- NA
  return(x)
}) # water
NWT.rast <- calc(NWT.rast, fun = function(x) {
  x[x == 17] <- NA
  return(x)
}) # urban
NWT.rast <- calc(NWT.rast, fun = function(x) {
  x[x == 15] <- NA
  return(x)
}) # cropland
NWT.rast <- calc(NWT.rast, fun = function(x) {
  x[x == 0] <- NA
  return(x)
}) # pixels not included in the cropping

# now we have an appropriate landcover input for the design for our jurisdiction
writeRaster(NWT.rast, filename = "NWT.rast.tif", format = "GTiff", overwrite = TRUE)
rm(LCCC10) #cleanup of leftover inputs will help avoid shortages of memory

##############################################################################################################
# Calculate Habitat-based Inclusion Probabilities -------------------------
##############################################################################################################

# set up a loop for calculating habitat-based inclusion probabilities
# this is calculated for each hexagon, stratified by ecoregion

# first we create a list of ecoregions to be used in the loops
eco.list <- unique(final_hexagons$ECOREGION1)

# this function will calculate the habitat-based inclusion probabilities for a given ecoregion
eco.fn <- function(eco) {
  eco.rast <- crop(NWT.rast, as(subset(final_hexagons, ECOREGION1 == eco), "Spatial"))
  eco.rast <- mask(eco.rast, as(subset(final_hexagons, ECOREGION1 == eco), "Spatial")) # clip to the ecoregion

  # calculate the habitat-based inclusion probabilities for given pixels
  eco.freq <- as.data.frame(freq(eco.rast)) # create a table with counts of the # of pixels for each habitat class within a given ecoregion
  eco.freq <- subset(eco.freq, !value %in% NA) # remove NA's from the calculations
  eco.freq$habprob <- 1 / (nrow(eco.freq)) / eco.freq$count # calculate probabilities for each class

  # create matrix to reclassify rasters so that pixel value = habitat probability
  eco.old <- eco.freq[["value"]]
  eco.new <- eco.freq[["habprob"]]
  eco.mat <- matrix(c(rbind(eco.old, eco.new)), ncol = 2, byrow = TRUE)
  eco.hab.pix <- reclassify(eco.rast, eco.mat) # new raster with pixel habitat probability

  # now we sum the per pixel habitat probabilities values by hexagon
  eco.hab.hex <- raster::extract(eco.hab.pix, subset(final_hexagons, ECOREGION1 == eco),
    fun = sum, na.rm = TRUE, df = TRUE, sp = TRUE
  ) # new hexagon file with habitat-based inclusion probabilities

  eco.hab.hex <- st_as_sf(eco.hab.hex) # convert sp object to sf

  colnames(eco.hab.hex)[colnames(eco.hab.hex) == "layer"] <- "hab_prob"

  # export to csv table
  write.table(eco.hab.hex, "hex_hab_probs.csv", sep = ",", row.names = F, col.names = F, append = T)

  # for a shapefile uncomment below
  # st_write(obj=eco.hab.hex,dsn=paste(eco,"hab_hexes.shp"))
}

# lapply passes each item from our list of ecoregions to the eco.fn
lapply(eco.list, eco.fn)

# calculate area of each habitat type in each hexagon
# package Velox uses C++ to make the function faster
NWT.rast_1 <- velox(reclassify(NWT.rast, cbind(c(2:16), NA)) # create raster for each habitat class
NWT.rast_2 <- velox(reclassify(NWT.rast, cbind(c(1, 3:16), NA)))
NWT.rast_5 <- velox(reclassify(NWT.rast, cbind(c(1:2, 6:16), NA)))
NWT.rast_6 <- velox(reclassify(NWT.rast, cbind(c(1:5, 8:16), NA)))
NWT.rast_8 <- velox(reclassify(NWT.rast, cbind(c(1:6, 10:16), NA)))
NWT.rast_10 <- velox(reclassify(NWT.rast, cbind(c(1:8, 11:16), NA)))
NWT.rast_11 <- velox(reclassify(NWT.rast, cbind(c(1:10, 12:16), NA)))
NWT.rast_12 <- velox(reclassify(NWT.rast, cbind(c(1:11, 13:16), NA)))
NWT.rast_13 <- velox(reclassify(NWT.rast, cbind(c(1:12, 14:16), NA)))
NWT.rast_14 <- velox(reclassify(NWT.rast, cbind(c(1:13, 16), NA)))
NWT.rast_16 <- velox(reclassify(NWT.rast, cbind(c(1:14), NA)))

# no count function for raster extract so sum the number of pixels and divide by the value to get a count for each hex
final_hexagons$hab_1 <- NWT.rast_1$extract(final_hexagons, fun = function(x) {
  sum(x, na.rm = T)
})
final_hexagons$hab_2 <- NWT.rast_2$extract(final_hexagons, fun = function(x) {
  sum(x, na.rm = T) / 2
})
final_hexagons$hab_5 <- NWT.rast_5$extract(final_hexagons, fun = function(x) {
  sum(x, na.rm = T) / 5
})
final_hexagons$hab_6 <- NWT.rast_6$extract(final_hexagons, fun = function(x) {
  sum(x, na.rm = T) / 6
})
final_hexagons$hab_8 <- NWT.rast_8$extract(final_hexagons, fun = function(x) {
  sum(x, na.rm = T) / 8
})
final_hexagons$hab_10 <- NWT.rast_10$extract(final_hexagons, fun = function(x) {
  sum(x, na.rm = T) / 10
})
final_hexagons$hab_11 <- NWT.rast_11$extract(final_hexagons, fun = function(x) {
  sum(x, na.rm = T) / 11
})
final_hexagons$hab_12 <- NWT.rast_12$extract(final_hexagons, fun = function(x) {
  sum(x, na.rm = T) / 12
})
final_hexagons$hab_13 <- NWT.rast_13$extract(final_hexagons, fun = function(x) {
  sum(x, na.rm = T) / 13
})
final_hexagons$hab_14 <- NWT.rast_14$extract(final_hexagons, fun = function(x) {
  sum(x, na.rm = T) / 14
})
final_hexagons$hab_16 <- NWT.rast_16$extract(final_hexagons, fun = function(x) {
  sum(x, na.rm = T) / 16
})

rm(NWT.rast_1, NWT.rast_2, NWT.rast_5, NWT.rast_6, NWT.rast_8, NWT.rast_10, NWT.rast_11, NWT.rast_12, NWT.rast_13, NWT.rast_14, NWT.rast_16)
# periodic cleanup of the global environment to help with memory issues

##############################################################################################################
# Calculating Cost-based Inclusion Probabilities --------------------------
##############################################################################################################

# a cost surface should be generated incorporating the access costs of various means of access (i.e. air, road, water, etc.) 
# calculate cost to access each pixel

# Road access calculations

road <- read_sf("AllSeasonRoadAll.shp")
road <- st_transform(road, laea.proj) # transform projection
# we apply a buffer around the road layer based on a reasonable distance for hiking / walk-in access
road_buff <- st_buffer(road, dist = 2000) # 2km buffer around all roads

NWT.road <- mask(NWT.rast, as(road_buff, "Spatial")) # create raster of road cost
road.cost <- calc(NWT.road, fun = function(x) {
  x[x > 0] <- 100
  return(x)
}) # change value of raster to 100$ (or a value based on realized costs of road access)

writeRaster(road.cost, filename = "road.cost.tif", format = "GTiff", overwrite = TRUE)
rm(NWT.road)

# Winter Road access

# seasonally accessible roads may be available in some jurisdictions
# winter ARU deployments along these features can be very cost effective
Winter_road <- read_sf("WinterRoadAll.shp")
Winter_road <- st_transform(Winter_road, laea.proj) # transform projection
Winter_road_buff <- st_buffer(Winter_road, dist = 300) # road buffer, can modify as for road raster
NWT.Winter_road <- mask(NWT.rast, as(Winter_road_buff, "Spatial")) # logging road raster
winter.road.cost <- calc(NWT.Winter_road, fun = function(x) {
  x[x > 0] <- 200
  return(x)
}) # calculate cost, 200$

writeRaster(winter.road.cost, filename = "winter.road.cost.tif", format = "GTiff", overwrite = TRUE)
rm(Winter_road_buff, NWT.Winter_road)

# Helicopter access

# for helicopters we use a cost function based on distance from heli port
# helicopter transfer fees could be incorporated as a fixed cost for different ports
heli <- read_sf("Aerodrome_NTNUpr.shp", promote_to_multi = F)
heli <- st_transform(heli, laea.proj)
heli <- as(heli, "Spatial")
heli <- SpatialPoints(hel)

str(heli)
heli.ras <- rasterize(heli, NWT.rast) # rasterize heliport locations
heli.dis <- distance(heli.ras) # calculate distance from heliport

# using equations from appendix for NWT, calculate cost based on distance
heli.cost <- calc(heli.dis, function(x) {
  ifelse(x <= 45000, 1000, ifelse(x < 150000, ((x / 1000) * 2 * 16.23) - 460.70, ((x / 1000) * 16.23 * 2) + 239.04))
})

writeRaster(heli.cost, filename = "heli.cost.tif", format = "GTiff", overwrite = TRUE)

rm(heli.ras, heli.dis)

# now we take the minimum cost value for each pixel reflecting the cheapest cost to access a site
cost.stack <- stack(road.cost, winter.road.cost, heli.cost) # create raster stack
min.cost <- calc(cost.stack, min) # calculate min cost for each pixel

writeRaster(min.cost, filename = "min.cost.tif", format = "GTiff", overwrite = TRUE)
rm(road.cost, winter.road.cost, heli.cost, cost.stack)

# re-load the hexagon layer if necessary
final_hexagons <- read_sf("final_hexagons_NWT.shp")
min.cost <- raster("min.cost.tif")

# add a column to hexagon layer for mean cost
mincost <- velox(min.cost)
hex_meancost <- mincost$extract(as(final_hexagons, "Spatial"), fun = mean)

final_hexagons$mean.cost <- hex_meancost[, 1]

st_write(obj = final_hexagons, dsn = "final_hexagons.shp")

# obtain inverse square root of cost
invsqr.cost <- calc(min.cost, function(x) {
  1 / (sqrt(x))
}) # invsqrcost
invsqr.cost <- mask(invsqr.cost, NWT.rast) # remove the NA values from the cost raster

writeRaster(invsqr.cost, filename = "invsqr.cost.tif", format = "GTiff", overwrite = TRUE)

# this function will calculate the cost-based inclusion probabilities for a given ecoregion
eco.list <- unique(final_hexagons$ECOREGION1)
eco.fn2 <- function(eco) {
  eco.cost.rast <- crop(invsqr.cost, as(subset(final_hexagons, ECOREGION1 == eco), "Spatial"))
  eco.cost.rast <- mask(eco.cost.rast, as(subset(final_hexagons, ECOREGION1 == eco), "Spatial"))

  # calculate the cost-based inclusion probabilities for given pixels

  eco.sum <- cellStats(eco.cost.rast, sum) # sum of invsqr.cost for the ecoregion
  eco.cost <- eco.cost.rast / eco.sum # divide each pixel by eco.sum

  # sum the cost prob pixels by hexagon
  eco.cost.hex <- raster::extract(eco.cost, subset(final_hexagons, ECOREGION1 == eco),
    fun = sum,
    na.rm = TRUE, df = TRUE, sp = TRUE
  )

  eco.cost.hex <- st_as_sf(eco.cost.hex) # convert sp object to sf

  colnames(eco.cost.hex)[colnames(eco.cost.hex) == "layer"] <- "cost_prob"

  # export to csv table and shapefile

  write.table(eco.cost.hex, "hex_cost_probs.csv", sep = ",", row.names = F, col.names = T, append = T)

  # st_write(obj=eco.cost.hex,dsn=paste(eco,"cost_hexes.shp"))
}

# lapply passes each item from our list of ecoregions to the eco.fn2
lapply(eco.list, eco.fn2)

rm(invsqr.cost, hex_meancost, min.cost, NWT.rast)

##############################################################################################################
# Merge Inclusion Probabilities into Hexagon Layer -------------------------
##############################################################################################################

# merge in cost probability
data <- read.csv("hex_cost_probs.csv", stringsAsFactors = F, sep = ",") # read in without column names
hex_cost_probs <- as.data.frame(data[, c(3, 7)]) # keep only ET_Index and cost_prob columns
names(hex_cost_probs) <- c("ET_Index", "cost_prob") # name the two remaining columns

# repeat for habitat probability
data <- read.csv("hex_hab_probs.csv", stringsAsFactors = F, sep = ",", header = F)
hex_hab_probs <- as.data.frame(data[, c(3, 6)])
names(hex_hab_probs) <- c("ET_Index", "hab_prob")

NWThexagons <- merge(final_hexagons, hex_cost_probs, by = "ET_Index", all.x = T) # add cost
NWThexagons <- merge(NWThexagons, hex_hab_probs, by = "ET_Index", all.x = T) # add habitat

# now we select the hexagons to be sampled based on both habitat and cost-based inclusion probabilities
# calculate the inclusion probability p for each hexagon
NWThexagons <- NWThexagons[NWThexagons$ECOREGION1 %in% sample.size$Ecoregion, ]
NWThexagons$p <- (NWThexagons$hab_prob * NWThexagons$cost_prob) / sum(NWThexagons$hab_prob * NWThexagons$cost_prob)
NWThexagons <- subset(NWThexagons, p != 0) # remove zeros
row.names(NWThexagons) <- seq(1, nrow(NWThexagons)) # this is to help binding data later

# now we can incorporate legacy sites where they exist
legacy.sites <- read_sf("ALLSitesFINAL.shp") # read in legacy point count locations
legacy.sites <- st_transform(legacy.sites, laea.proj)
inter <- st_intersects(x = NWThexagons, y = legacy.sites) # intersect with hexagon layer
legacy.hexagons <- as.data.frame(lengths(inter) > 0) # assign true/false to each hexagon
NWThexagons$legacy <- legacy.hexagons[, 1] # add legacy sites to final hexagons dataframe

# refer to the Sample Size Allocation spreadsheet for target sample sizes
samplesize <- read.csv("SampleSize.csv", stringsAsFactors = F) # target sample sizes for each ecoregion
Ecoregion <- eco.list
sample.size <- samplesize[samplesize$Ecoregion %in% Ecoregion, ]

write.csv(sample.size, "Sample.Sizes.csv")
Missing <- Ecoregion[!Ecoregion %in% sample.size$Ecoregion]
N <- sum(sample.size$samplesize)

##############################################################################################################
# Test the Competing Designs by Drawing Repeated Random Samples -----------
##############################################################################################################

NWT_cent_hexes <- filter(NWT_cent_hexes, ET_Index %in% NWThexagons$ET_Index) # get centroid coordinates for each hexagon
XY <- c("X", "Y")

NWThexagons[XY] <- do.call(rbind, st_geometry(NWT_cent_hexes)) %>% # add XY centroid coordinates to the hexagon layer
  as.tibble() %>% 
  setNames(c("X", "Y")
  )

st_write(obj = NWThexagons, dsn = "NWThexagons.shp")
st_write(obj = NWThexagons, dsn = "Sample_Frame.shp")

frame <- NWThexagons
attframe <- read.dbf("Sample_Frame")
summary(attframe$p)

attframe$mdcaty <- N * attframe$p2 / sum(attframe$p2)
sum(attframe$mdcaty) # ensure that sum adds up to total sample size
names(attframe)[4] <- "Ecoregion"

# Specify the stratified sampling design
oversample.size <- 1 # assign the desired oversample

##############################################################################################################
# Design Comparisons ------------------------------------------------------
##############################################################################################################
# it can be helpful to run these one at a time

# DESIGN 1: COST ONLY -----------------------------------------------------

attframe$mdcaty <- N * attframe$cost_prob/sum(attframe$cost_prob) # keep p standardized by N

# we don't include the oversample here because we are just testing the design with Panel one
Stratdsgn <- list(
  "Hyland Highland" = list(panel = c(PanelOne = subset(sample.size, Ecoregion == "Hyland Highland")$samplesize), over = 0, seltype = "Continuous"),
  "Slave River Lowland" = list(panel = c(PanelOne = subset(sample.size, Ecoregion == "Slave River Lowland")$samplesize), over = 0, seltype = "Continuous"),
  "British-Richardson Mountains" = list(panel = c(PanelOne = subset(sample.size, Ecoregion == "British-Richardson Mountains")$samplesize), over = 0, seltype = "Continuous"),
  "Mackenzie Mountains" = list(panel = c(PanelOne = subset(sample.size, Ecoregion == "Mackenzie Mountains")$samplesize), over = 0, seltype = "Continuous"),
  "Colville Hills" = list(panel = c(PanelOne = subset(sample.size, Ecoregion == "Colville Hills")$samplesize), over = 0, seltype = "Continuous"),
  "Fort MacPherson Plain" = list(panel = c(PanelOne = subset(sample.size, Ecoregion == "Fort MacPherson Plain")$samplesize), over = 0, seltype = "Continuous"),
  "Franklin Mountains" = list(panel = c(PanelOne = subset(sample.size, Ecoregion == "Franklin Mountains")$samplesize), over = 0, seltype = "Continuous"),
  "Grandin Plains" = list(panel = c(PanelOne = subset(sample.size, Ecoregion == "Grandin Plains")$samplesize), over = 0, seltype = "Continuous"),
  "Great Bear Lake Plain" = list(panel = c(PanelOne = subset(sample.size, Ecoregion == "Great Bear Lake Plain")$samplesize), over = 0, seltype = "Continuous"),
  "Great Slave Lake Plain" = list(panel = c(PanelOne = subset(sample.size, Ecoregion == "Great Slave Lake Plain")$samplesize), over = 0, seltype = "Continuous"),
  "Hay River Lowland" = list(panel = c(PanelOne = subset(sample.size, Ecoregion == "Hay River Lowland")$samplesize), over = 0, seltype = "Continuous"),
  "Horn Plateau" = list(panel = c(PanelOne = subset(sample.size, Ecoregion == "Horn Plateau")$samplesize), over = 0, seltype = "Continuous"),
  "Keller Lake Plain" = list(panel = c(PanelOne = subset(sample.size, Ecoregion == "Keller Lake Plain")$samplesize), over = 0, seltype = "Continuous"),
  "Mackenzie Delta" = list(panel = c(PanelOne = subset(sample.size, Ecoregion == "Mackenzie Delta")$samplesize), over = 0, seltype = "Continuous"),
  "Mackenzie River Plain" = list(panel = c(PanelOne = subset(sample.size, Ecoregion == "Mackenzie River Plain")$samplesize), over = 0, seltype = "Continuous"),
  "Muskwa Plateau" = list(panel = c(PanelOne = subset(sample.size, Ecoregion == "Muskwa Plateau")$samplesize), over = 0, seltype = "Continuous"),
  "Nahanni Plateau" = list(panel = c(PanelOne = subset(sample.size, Ecoregion == "Nahanni Plateau")$samplesize), over = 0, seltype = "Continuous"),
  "Norman Range" = list(panel = c(PanelOne = subset(sample.size, Ecoregion == "Norman Range")$samplesize), over = 0), seltype = "Continuous"),
  "Northern Alberta Uplands" = list(panel = c(PanelOne = subset(sample.size, Ecoregion == "Northern Alberta Uplands")$samplesize), over = 0, seltype = "Continuous"),
  "Peel River Plateau" = list(panel = c(PanelOne = subset(sample.size, Ecoregion == "Peel River Plateau")$samplesize), over = 0), seltype = "Continuous"),
  "Sibbeston Lake Plain" = list(panel = c(PanelOne = subset(sample.size, Ecoregion == "Sibbeston Lake Plain")$samplesize), over = 0), seltype = "Continuous"),
  "Coppermine River Upland" = list(panel = c(PanelOne = subset(sample.size, Ecoregion == "Coppermine River Upland")$samplesize), over = 0, seltype = "Continuous"),
  "Kazan River Upland" = list(panel = c(PanelOne = subset(sample.size, Ecoregion == "Kazan River Upland")$samplesize), over = 0, seltype = "Continuous"),
  "Selwyn Lake Upland" = list(panel = c(PanelOne = subset(sample.size, Ecoregion == "Selwyn Lake Upland")$samplesize), over = 0, seltype = "Continuous"),
  "Tazin Lake Upland" = list(panel = c(PanelOne = subset(sample.size, Ecoregion == "Tazin Lake Upland")$samplesize), over = 0, seltype = "Continuous")
)
Stratdsgn

n.simulations <- 100 # run 100 random draws
cost.samp <- list()

for (i in 1:n.simulations){
cost.samp[i] <- grts(design=Stratdsgn,
DesignID="ET_ID",
type.frame="area",
src.frame="shapefile",
in.shape="Sample_Frame",
att.frame="attframe",
stratum="Ecoregion",
mdcaty="mdcaty",
shapefile=TRUE,
out.shape="Cost_design") 
}

cost.est <- rep (NA, length(cost.samp))
 for (i in 1:length(cost.samp)){
   cost.est[[i]] <- sum(cost.samp[[i]]$Cost)
}

sp.balance <- rep (NA, length(cost.samp))
 for (i in 1:length(cost.samp)){
   sp.balance[[i]] <- as.matrix(unlist(spbalance(cost.samp[[i]], frame, tess_ind = F, sbc_ind = T)$sbc$J_subp))[1,1] 
}

hab <- list()

for (i in 1:length(cost.samp)) {
    dat <- data.frame(VALUE_1= sum(cost.samp[[i]]@data$VALUE_1),VALUE_2= sum(cost.samp[[i]]@data$VALUE_2),VALUE_5= sum(cost.samp[[i]]@data$VALUE_5),VALUE_6= sum(cost.samp[[i]]@data$VALUE_6),VALUE_8= sum(cost.samp[[i]]@data$VALUE_8),VALUE_10= sum(cost.samp[[i]]@data$VALUE_10),VALUE_14= sum(cost.samp[[i]]@data$VALUE_14),VALUE_15= sum(cost.samp[[i]]@data$VALUE_15),VALUE_16= sum(cost.samp[[i]]@data$VALUE_16),VALUE_17= sum(cost.samp[[i]]@data$VALUE_17),VALUE_18= sum(cost.samp[[i]]@data$VALUE_18))
    dat$i <- i  # an index to track of which iteration produced the draw
    hab[[i]] <- dat # add it to your list
}

habitat <- do.call(rbind, hab)

Design.data.cost.draw <- data.frame(Design=rep("Cost only", length(cost.est)), Cost=cost.est, Spatial.Balance= sp.balance)
Design.data.cost.draw <- data.frame(Design.data.cost.draw, habitat)

# DESIGN 2: HABITAT ONLY --------------------------------------------------

attframe$mdcaty <- N * attframe$hab_prob/sum(attframe$hab_prob)

# we don't include the oversample here because we are just testing the design with Panel one
Stratdsgn <- list(
  "Hyland Highland" = list(panel = c(PanelOne = subset(sample.size, Ecoregion == "Hyland Highland")$samplesize), over = 0, seltype = "Continuous"),
  "Slave River Lowland" = list(panel = c(PanelOne = subset(sample.size, Ecoregion == "Slave River Lowland")$samplesize), over = 0, seltype = "Continuous"),
  "British-Richardson Mountains" = list(panel = c(PanelOne = subset(sample.size, Ecoregion == "British-Richardson Mountains")$samplesize), over = 0, seltype = "Continuous"),
  "Mackenzie Mountains" = list(panel = c(PanelOne = subset(sample.size, Ecoregion == "Mackenzie Mountains")$samplesize), over = 0, seltype = "Continuous"),
  "Colville Hills" = list(panel = c(PanelOne = subset(sample.size, Ecoregion == "Colville Hills")$samplesize), over = 0, seltype = "Continuous"),
  "Fort MacPherson Plain" = list(panel = c(PanelOne = subset(sample.size, Ecoregion == "Fort MacPherson Plain")$samplesize), over = 0, seltype = "Continuous"),
  "Franklin Mountains" = list(panel = c(PanelOne = subset(sample.size, Ecoregion == "Franklin Mountains")$samplesize), over = 0, seltype = "Continuous"),
  "Grandin Plains" = list(panel = c(PanelOne = subset(sample.size, Ecoregion == "Grandin Plains")$samplesize), over = 0, seltype = "Continuous"),
  "Great Bear Lake Plain" = list(panel = c(PanelOne = subset(sample.size, Ecoregion == "Great Bear Lake Plain")$samplesize), over = 0, seltype = "Continuous"),
  "Great Slave Lake Plain" = list(panel = c(PanelOne = subset(sample.size, Ecoregion == "Great Slave Lake Plain")$samplesize), over = 0, seltype = "Continuous"),
  "Hay River Lowland" = list(panel = c(PanelOne = subset(sample.size, Ecoregion == "Hay River Lowland")$samplesize), over = 0, seltype = "Continuous"),
  "Horn Plateau" = list(panel = c(PanelOne = subset(sample.size, Ecoregion == "Horn Plateau")$samplesize), over = 0, seltype = "Continuous"),
  "Keller Lake Plain" = list(panel = c(PanelOne = subset(sample.size, Ecoregion == "Keller Lake Plain")$samplesize), over = 0, seltype = "Continuous"),
  "Mackenzie Delta" = list(panel = c(PanelOne = subset(sample.size, Ecoregion == "Mackenzie Delta")$samplesize), over = 0, seltype = "Continuous"),
  "Mackenzie River Plain" = list(panel = c(PanelOne = subset(sample.size, Ecoregion == "Mackenzie River Plain")$samplesize), over = 0, seltype = "Continuous"),
  "Muskwa Plateau" = list(panel = c(PanelOne = subset(sample.size, Ecoregion == "Muskwa Plateau")$samplesize), over = 0, seltype = "Continuous"),
  "Nahanni Plateau" = list(panel = c(PanelOne = subset(sample.size, Ecoregion == "Nahanni Plateau")$samplesize), over = 0, seltype = "Continuous"),
  "Norman Range" = list(panel = c(PanelOne = subset(sample.size, Ecoregion == "Norman Range")$samplesize), over = 0), seltype = "Continuous"),
  "Northern Alberta Uplands" = list(panel = c(PanelOne = subset(sample.size, Ecoregion == "Northern Alberta Uplands")$samplesize), over = 0, seltype = "Continuous"),
  "Peel River Plateau" = list(panel = c(PanelOne = subset(sample.size, Ecoregion == "Peel River Plateau")$samplesize), over = 0), seltype = "Continuous"),
  "Sibbeston Lake Plain" = list(panel = c(PanelOne = subset(sample.size, Ecoregion == "Sibbeston Lake Plain")$samplesize), over = 0), seltype = "Continuous"),
  "Coppermine River Upland" = list(panel = c(PanelOne = subset(sample.size, Ecoregion == "Coppermine River Upland")$samplesize), over = 0, seltype = "Continuous"),
  "Kazan River Upland" = list(panel = c(PanelOne = subset(sample.size, Ecoregion == "Kazan River Upland")$samplesize), over = 0, seltype = "Continuous"),
  "Selwyn Lake Upland" = list(panel = c(PanelOne = subset(sample.size, Ecoregion == "Selwyn Lake Upland")$samplesize), over = 0, seltype = "Continuous"),
  "Tazin Lake Upland" = list(panel = c(PanelOne = subset(sample.size, Ecoregion == "Tazin Lake Upland")$samplesize), over = 0, seltype = "Continuous")
)
Stratdsgn

n.simulations <- 100 # run 100 random draws
hab.samp <- list() #

for (i in 1:n.simulations){
hab.samp[i] <- grts(design=Stratdsgn,
DesignID="ET_ID",
type.frame="area",
src.frame="shapefile",
in.shape="Sample_Frame",
att.frame="attframe",
stratum="Ecoregion",
mdcaty="mdcaty",
shapefile=TRUE,
out.shape="Habitat_design") 
}

# get cost estimates from the draws
cost.est <- rep (NA, length(hab.samp))
for (i in 1:length(hab.samp)){
  cost.est[[i]] <- sum((hab.samp[[i]])$Cost)
}

sp.balance <- rep (NA, length(hab.samp))
for (i in 1:length(hab.samp)){
  sp.balance[[i]] <- as.matrix(unlist(spbalance(hab.samp[[i]], frame, tess_ind = F, sbc_ind = T)$sbc$J_subp))[1,1] 
}

hab <- list()
for (i in 1:length(hab.samp)) {
    dat <- data.frame(VALUE_1= sum(hab.samp[[i]]@data$VALUE_1),VALUE_2= sum(hab.samp[[i]]@data$VALUE_2),VALUE_5= sum(hab.samp[[i]]@data$VALUE_5),VALUE_6= sum(hab.samp[[i]]@data$VALUE_6),VALUE_8= sum(hab.samp[[i]]@data$VALUE_8),VALUE_10= sum(hab.samp[[i]]@data$VALUE_10),VALUE_14= sum(hab.samp[[i]]@data$VALUE_14),VALUE_15= sum(hab.samp[[i]]@data$VALUE_15),VALUE_16= sum(hab.samp[[i]]@data$VALUE_16),VALUE_17= sum(hab.samp[[i]]@data$VALUE_17),VALUE_18= sum(hab.samp[[i]]@data$VALUE_18))
    dat$i <- i  # an index to track of which iteration produced the draw
    hab[[i]] <- dat # add it to your list
}

habitat <- do.call(rbind, hab)

Design.data.habitat.draw<-data.frame(Design=rep("Habitat only", length(cost.est)), Cost=cost.est, Spatial.Balance= sp.balance)
Design.data.habitat.draw<-data.frame(Design.data.habitat.draw, habitat)

# DESIGN 3: SPATIAL BALANCE ONLY ------------------------------------------
attframe <- read.dbf("Sample_Frame")
summary(attframe$p)

attframe$mdcaty <- N * attframe$p/sum(attframe$p)  
sum(attframe$mdcaty)

# we don't include the oversample here because we are just testing the design with Panel one
Spatdsgn <- list(
  "Hyland Highland" = list(panel = c(PanelOne = subset(sample.size, Ecoregion == "Hyland Highland")$samplesize), over = 0, seltype = "Equal"),
  "Slave River Lowland" = list(panel = c(PanelOne = subset(sample.size, Ecoregion == "Slave River Lowland")$samplesize), over = 0, seltype = "Equal"),
  "British-Richardson Mountains" = list(panel = c(PanelOne = subset(sample.size, Ecoregion == "British-Richardson Mountains")$samplesize), over = 0, seltype = "Equal"),
  "Mackenzie Mountains" = list(panel = c(PanelOne = subset(sample.size, Ecoregion == "Mackenzie Mountains")$samplesize), over = 0, seltype = "Equal"),
  "Colville Hills" = list(panel = c(PanelOne = subset(sample.size, Ecoregion == "Colville Hills")$samplesize), over = 0, seltype = "Equal"),
  "Fort MacPherson Plain" = list(panel = c(PanelOne = subset(sample.size, Ecoregion == "Fort MacPherson Plain")$samplesize), over = 0, seltype = "Equal"),
  "Franklin Mountains" = list(panel = c(PanelOne = subset(sample.size, Ecoregion == "Franklin Mountains")$samplesize), over = 0, seltype = "Equal"),
  "Grandin Plains" = list(panel = c(PanelOne = subset(sample.size, Ecoregion == "Grandin Plains")$samplesize), over = 0, seltype = "Equal"),
  "Great Bear Lake Plain" = list(panel = c(PanelOne = subset(sample.size, Ecoregion == "Great Bear Lake Plain")$samplesize), over = 0, seltype = "Equal"),
  "Great Slave Lake Plain" = list(panel = c(PanelOne = subset(sample.size, Ecoregion == "Great Slave Lake Plain")$samplesize), over = 0, seltype = "Equal"),
  "Hay River Lowland" = list(panel = c(PanelOne = subset(sample.size, Ecoregion == "Hay River Lowland")$samplesize), over = 0, seltype = "Equal"),
  "Horn Plateau" = list(panel = c(PanelOne = subset(sample.size, Ecoregion == "Horn Plateau")$samplesize), over = 0, seltype = "Equal"),
  "Keller Lake Plain" = list(panel = c(PanelOne = subset(sample.size, Ecoregion == "Keller Lake Plain")$samplesize), over = 0, seltype = "Equal"),
  "Mackenzie Delta" = list(panel = c(PanelOne = subset(sample.size, Ecoregion == "Mackenzie Delta")$samplesize), over = 0, seltype = "Equal"),
  "Mackenzie River Plain" = list(panel = c(PanelOne = subset(sample.size, Ecoregion == "Mackenzie River Plain")$samplesize), over = 0, seltype = "Equal"),
  "Muskwa Plateau" = list(panel = c(PanelOne = subset(sample.size, Ecoregion == "Muskwa Plateau")$samplesize), over = 0, seltype = "Equal"),
  "Nahanni Plateau" = list(panel = c(PanelOne = subset(sample.size, Ecoregion == "Nahanni Plateau")$samplesize), over = 0, seltype = "Equal"),
  "Norman Range" = list(panel = c(PanelOne = subset(sample.size, Ecoregion == "Norman Range")$samplesize), over = 0), seltype = "Equal"),
  "Northern Alberta Uplands" = list(panel = c(PanelOne = subset(sample.size, Ecoregion == "Northern Alberta Uplands")$samplesize), over = 0, seltype = "Equal"),
  "Peel River Plateau" = list(panel = c(PanelOne = subset(sample.size, Ecoregion == "Peel River Plateau")$samplesize), over = 0), seltype = "Equal"),
  "Sibbeston Lake Plain" = list(panel = c(PanelOne = subset(sample.size, Ecoregion == "Sibbeston Lake Plain")$samplesize), over = 0), seltype = "Equal"),
  "Coppermine River Upland" = list(panel = c(PanelOne = subset(sample.size, Ecoregion == "Coppermine River Upland")$samplesize), over = 0, seltype = "Equal"),
  "Kazan River Upland" = list(panel = c(PanelOne = subset(sample.size, Ecoregion == "Kazan River Upland")$samplesize), over = 0, seltype = "Equal"),
  "Selwyn Lake Upland" = list(panel = c(PanelOne = subset(sample.size, Ecoregion == "Selwyn Lake Upland")$samplesize), over = 0, seltype = "Equal"),
  "Tazin Lake Upland" = list(panel = c(PanelOne = subset(sample.size, Ecoregion == "Tazin Lake Upland")$samplesize), over = 0, seltype = "Equal")
)
Spatdsgn

n.simulations <- 100 # run 100 random draws
spatial.design.samp <- list()

for (i in 1:n.simulations){
spatial.design.samp[i] <- grts(design=Spatdsgn,
DesignID="ET_ID",
type.frame="area",
src.frame="shapefile",
in.shape="Sample_Frame",
att.frame="attframe",
stratum="Ecoregion",
mdcaty="mdcaty",
shapefile=TRUE,
out.shape="Spatial_design") 
}

# get cost estimates for the draws
cost.est <- rep (NA, length(spatial.design.samp))
for (i in 1:length(spatial.design.samp)){
  cost.est[[i]] <- sum((spatial.design.samp[[i]])$Cost)
}

# get spatial balance scores for the draws
sp.balance <- rep (NA, length(spatial.design.samp))
for (i in 1:length(spatial.design.samp)){
  sp.balance[[i]] <- as.matrix(unlist(spbalance(spatial.design.samp[[i]], frame, tess_ind = F, sbc_ind = T)$sbc$J_subp))[1,1] 
}

# get habitat representation for the draws
hab <- list()
for (i in 1:length(spatial.design.samp)) {
    dat <- data.frame(VALUE_1= sum(spatial.design.samp[[i]]@data$VALUE_1),VALUE_2= sum(spatial.design.samp[[i]]@data$VALUE_2),VALUE_5= sum(spatial.design.samp[[i]]@data$VALUE_5),VALUE_6= sum(spatial.design.samp[[i]]@data$VALUE_6),VALUE_8= sum(spatial.design.samp[[i]]@data$VALUE_8),VALUE_10= sum(spatial.design.samp[[i]]@data$VALUE_10),VALUE_14= sum(spatial.design.samp[[i]]@data$VALUE_14),VALUE_15= sum(spatial.design.samp[[i]]@data$VALUE_15),VALUE_16= sum(spatial.design.samp[[i]]@data$VALUE_16),VALUE_17= sum(spatial.design.samp[[i]]@data$VALUE_17),VALUE_18= sum(spatial.design.samp[[i]]@data$VALUE_18))
    dat$i <- i  # an index to track of which iteration produced the draw
    hab[[i]] <- dat # add it to your list
}

habitat <- do.call(rbind, hab)

Design.data.spatial.draw<-data.frame(Design=rep("Spatial only", length(cost.est)), Cost=cost.est, Spatial.Balance= sp.balance)
Design.data.spatial.draw<-data.frame(Design.data.spatial.draw, habitat)

# DESIGN 4: FULL BMS DESIGN -----------------------------------------------------

attframe$mdcaty <- N * attframe$p/sum(attframe$p)

# this is the stratified design incorporating both cost and habitat in the inclusion probability
# we don't include the oversample here because we are just testing the design with Panel one
Stratdsgn <- list(
  "Hyland Highland" = list(panel = c(PanelOne = subset(sample.size, Ecoregion == "Hyland Highland")$samplesize), over = 0, seltype = "Continuous"),
  "Slave River Lowland" = list(panel = c(PanelOne = subset(sample.size, Ecoregion == "Slave River Lowland")$samplesize), over = 0, seltype = "Continuous"),
  "British-Richardson Mountains" = list(panel = c(PanelOne = subset(sample.size, Ecoregion == "British-Richardson Mountains")$samplesize), over = 0, seltype = "Continuous"),
  "Mackenzie Mountains" = list(panel = c(PanelOne = subset(sample.size, Ecoregion == "Mackenzie Mountains")$samplesize), over = 0, seltype = "Continuous"),
  "Colville Hills" = list(panel = c(PanelOne = subset(sample.size, Ecoregion == "Colville Hills")$samplesize), over = 0, seltype = "Continuous"),
  "Fort MacPherson Plain" = list(panel = c(PanelOne = subset(sample.size, Ecoregion == "Fort MacPherson Plain")$samplesize), over = 0, seltype = "Continuous"),
  "Franklin Mountains" = list(panel = c(PanelOne = subset(sample.size, Ecoregion == "Franklin Mountains")$samplesize), over = 0, seltype = "Continuous"),
  "Grandin Plains" = list(panel = c(PanelOne = subset(sample.size, Ecoregion == "Grandin Plains")$samplesize), over = 0, seltype = "Continuous"),
  "Great Bear Lake Plain" = list(panel = c(PanelOne = subset(sample.size, Ecoregion == "Great Bear Lake Plain")$samplesize), over = 0, seltype = "Continuous"),
  "Great Slave Lake Plain" = list(panel = c(PanelOne = subset(sample.size, Ecoregion == "Great Slave Lake Plain")$samplesize), over = 0, seltype = "Continuous"),
  "Hay River Lowland" = list(panel = c(PanelOne = subset(sample.size, Ecoregion == "Hay River Lowland")$samplesize), over = 0, seltype = "Continuous"),
  "Horn Plateau" = list(panel = c(PanelOne = subset(sample.size, Ecoregion == "Horn Plateau")$samplesize), over = 0, seltype = "Continuous"),
  "Keller Lake Plain" = list(panel = c(PanelOne = subset(sample.size, Ecoregion == "Keller Lake Plain")$samplesize), over = 0, seltype = "Continuous"),
  "Mackenzie Delta" = list(panel = c(PanelOne = subset(sample.size, Ecoregion == "Mackenzie Delta")$samplesize), over = 0, seltype = "Continuous"),
  "Mackenzie River Plain" = list(panel = c(PanelOne = subset(sample.size, Ecoregion == "Mackenzie River Plain")$samplesize), over = 0, seltype = "Continuous"),
  "Muskwa Plateau" = list(panel = c(PanelOne = subset(sample.size, Ecoregion == "Muskwa Plateau")$samplesize), over = 0, seltype = "Continuous"),
  "Nahanni Plateau" = list(panel = c(PanelOne = subset(sample.size, Ecoregion == "Nahanni Plateau")$samplesize), over = 0, seltype = "Continuous"),
  "Norman Range" = list(panel = c(PanelOne = subset(sample.size, Ecoregion == "Norman Range")$samplesize), over = 0), seltype = "Continuous"),
  "Northern Alberta Uplands" = list(panel = c(PanelOne = subset(sample.size, Ecoregion == "Northern Alberta Uplands")$samplesize), over = 0, seltype = "Continuous"),
  "Peel River Plateau" = list(panel = c(PanelOne = subset(sample.size, Ecoregion == "Peel River Plateau")$samplesize), over = 0), seltype = "Continuous"),
  "Sibbeston Lake Plain" = list(panel = c(PanelOne = subset(sample.size, Ecoregion == "Sibbeston Lake Plain")$samplesize), over = 0), seltype = "Continuous"),
  "Coppermine River Upland" = list(panel = c(PanelOne = subset(sample.size, Ecoregion == "Coppermine River Upland")$samplesize), over = 0, seltype = "Continuous"),
  "Kazan River Upland" = list(panel = c(PanelOne = subset(sample.size, Ecoregion == "Kazan River Upland")$samplesize), over = 0, seltype = "Continuous"),
  "Selwyn Lake Upland" = list(panel = c(PanelOne = subset(sample.size, Ecoregion == "Selwyn Lake Upland")$samplesize), over = 0, seltype = "Continuous"),
  "Tazin Lake Upland" = list(panel = c(PanelOne = subset(sample.size, Ecoregion == "Tazin Lake Upland")$samplesize), over = 0, seltype = "Continuous")
)
Stratdsgn

n.simulations <- 100 # run 100 random draws
full.design.samp <- list()

# this differs because we are saving every iteration wile with the other designs we only saved the last iteration
for (i in 1:n.simulations){
full.design.samp[i] <- grts(design=Stratdsgn,
DesignID="ET_ID",
type.frame="area",
src.frame="shapefile",
in.shape="Sample_Frame",
att.frame="attframe",
stratum="Ecoregion",
mdcaty="mdcaty",
shapefile=TRUE,
out.shape=paste0("Full_BMS_design", i)) 
}

# get cost estimates from the draws
cost.est <- rep (NA, length(full.design.samp))
for (i in 1:length(full.design.samp)){
  cost.est[[i]] <- sum((full.design.samp[[i]])$Cost)
}

sp.balance <- rep (NA, length(full.design.samp))
for (i in 1:length(full.design.samp)){
  sp.balance[[i]] <- as.matrix(unlist(spbalance(full.design.samp[[i]], frame, tess_ind = F, sbc_ind = T)$sbc$J_subp))[1,1] 
}

hab <- list()
for (i in 1:length(full.design.samp)) {
    dat <- data.frame(VALUE_1= sum(full.design.samp[[i]]@data$VALUE_1),VALUE_2= sum(full.design.samp[[i]]@data$VALUE_2),VALUE_5= sum(full.design.samp[[i]]@data$VALUE_5),VALUE_6= sum(full.design.samp[[i]]@data$VALUE_6),VALUE_8= sum(full.design.samp[[i]]@data$VALUE_8),VALUE_10= sum(full.design.samp[[i]]@data$VALUE_10),VALUE_14= sum(full.design.samp[[i]]@data$VALUE_14),VALUE_15= sum(full.design.samp[[i]]@data$VALUE_15),VALUE_16= sum(full.design.samp[[i]]@data$VALUE_16),VALUE_17= sum(full.design.samp[[i]]@data$VALUE_17),VALUE_18= sum(full.design.samp[[i]]@data$VALUE_18))
    dat$i <- i  # an index to track of which iteration produced the draw
    hab[[i]] <- dat # add it to your list
}

habitat <- do.call(rbind, hab)

Design.data.full.design.draw<-data.frame(Design=rep("Full BMS design", length(cost.est)), Cost=cost.est, Spatial.Balance= sp.balance)
Design.data.full.design.draw<-data.frame(Design.data.full.design.draw, habitat)

Design.data<-rbind(Design.data.cost.draw,Design.data.habitat.draw,Design.data.full.design.draw,Design.data.spatial.draw)
write.csv(Design.data, file = "Design_comparison_largeN.csv") 

boxplot(Cost~Design, data=Design.data, ylab="Program Cost")
Design.data$factor<-factor(Design.data$Design, levels=c("Cost only", "Full BMS design", "Spatial only", "Habitat only"))

tiff(filename = "cost_figure.tif",width = 174, height = 174, units = "mm",  res=600, compression = c("lzw"),restoreConsole = TRUE)
boxplot(Cost~factor, data=Design.data, ylab="Program Cost over Ten Years ($)", yaxt="n")
axis(2, at=axTicks(2), labels=sprintf("$%s", axTicks(2)))
dev.off()

tiff(filename = "spatial_balance_figure.tif",width = 174, height = 174, units = "mm",  res=600, compression = c("lzw"),restoreConsole = TRUE)
boxplot(Spatial.Balance~factor, data=Design.data, ylab="Spatial Balance")
dev.off()

tiff(filename = "habitat_figure.tif",width = 174, height = 174, units = "mm",  res=600, compression = c("lzw"),restoreConsole = TRUE)
Boxplot(SSD~Design, data=Designs, ylab="Sum of Squared Differences", id.method="none")
dev.off()

##############################################################################################################
# Design Implementation ---------------------------------------------------
##############################################################################################################

# stratified design which applies our inclusion probabilities
# this design also incorporates an oversample
# this repeats the full design implementation from the comparisons
Stratdsgn <- list(
  "Hyland Highland" = list(panel = c(PanelOne = subset(sample.size, Ecoregion == "Hyland Highland")$samplesize), over = round(subset(sample.size, Ecoregion == "Hyland Highland")$samplesize * oversample.size, 0), seltype = "Continuous"),
  "Slave River Lowland" = list(panel = c(PanelOne = subset(sample.size, Ecoregion == "Slave River Lowland")$samplesize), over = round(subset(sample.size, Ecoregion == "Slave River Lowland")$samplesize * oversample.size, 0), seltype = "Continuous"),
  "British-Richardson Mountains" = list(panel = c(PanelOne = subset(sample.size, Ecoregion == "British-Richardson Mountains")$samplesize), over = round(subset(sample.size, Ecoregion == "British-Richardson Mountains")$samplesize * oversample.size, 0), seltype = "Continuous"),
  "Mackenzie Mountains" = list(panel = c(PanelOne = subset(sample.size, Ecoregion == "Mackenzie Mountains")$samplesize), over = round(subset(sample.size, Ecoregion == "Mackenzie Mountains")$samplesize * oversample.size, 0), seltype = "Continuous"),
  "Colville Hills" = list(panel = c(PanelOne = subset(sample.size, Ecoregion == "Colville Hills")$samplesize), over = round(subset(sample.size, Ecoregion == "Colville Hills")$samplesize * oversample.size, 0), seltype = "Continuous"),
  "Fort MacPherson Plain" = list(panel = c(PanelOne = subset(sample.size, Ecoregion == "Fort MacPherson Plain")$samplesize), over = round(subset(sample.size, Ecoregion == "Fort MacPherson Plain")$samplesize * oversample.size, 0), seltype = "Continuous"),
  "Franklin Mountains" = list(panel = c(PanelOne = subset(sample.size, Ecoregion == "Franklin Mountains")$samplesize), over = round(subset(sample.size, Ecoregion == "Franklin Mountains")$samplesize * oversample.size, 0), seltype = "Continuous"),
  "Grandin Plains" = list(panel = c(PanelOne = subset(sample.size, Ecoregion == "Grandin Plains")$samplesize), over = round(subset(sample.size, Ecoregion == "Grandin Plains")$samplesize * oversample.size, 0), seltype = "Continuous"),
  "Great Bear Lake Plain" = list(panel = c(PanelOne = subset(sample.size, Ecoregion == "Great Bear Lake Plain")$samplesize), over = round(subset(sample.size, Ecoregion == "Great Bear Lake Plain")$samplesize * oversample.size, 0), seltype = "Continuous"),
  "Great Slave Lake Plain" = list(panel = c(PanelOne = subset(sample.size, Ecoregion == "Great Slave Lake Plain")$samplesize), over = round(subset(sample.size, Ecoregion == "Great Slave Lake Plain")$samplesize * oversample.size, 0), seltype = "Continuous"),
  "Hay River Lowland" = list(panel = c(PanelOne = subset(sample.size, Ecoregion == "Hay River Lowland")$samplesize), over = round(subset(sample.size, Ecoregion == "Hay River Lowland")$samplesize * oversample.size, 0), seltype = "Continuous"),
  "Horn Plateau" = list(panel = c(PanelOne = subset(sample.size, Ecoregion == "Horn Plateau")$samplesize), over = round(subset(sample.size, Ecoregion == "Horn Plateau")$samplesize * oversample.size, 0), seltype = "Continuous"),
  "Keller Lake Plain" = list(panel = c(PanelOne = subset(sample.size, Ecoregion == "Keller Lake Plain")$samplesize), over = round(subset(sample.size, Ecoregion == "Keller Lake Plain")$samplesize * oversample.size, 0), seltype = "Continuous"),
  "Mackenzie Delta" = list(panel = c(PanelOne = subset(sample.size, Ecoregion == "Mackenzie Delta")$samplesize), over = round(subset(sample.size, Ecoregion == "Mackenzie Delta")$samplesize * oversample.size, 0), seltype = "Continuous"),
  "Mackenzie River Plain" = list(panel = c(PanelOne = subset(sample.size, Ecoregion == "Mackenzie River Plain")$samplesize), over = round(subset(sample.size, Ecoregion == "Mackenzie River Plain")$samplesize * oversample.size, 0), seltype = "Continuous"),
  "Muskwa Plateau" = list(panel = c(PanelOne = subset(sample.size, Ecoregion == "Muskwa Plateau")$samplesize), over = round(subset(sample.size, Ecoregion == "Muskwa Plateau")$samplesize * oversample.size, 0), seltype = "Continuous"),
  "Nahanni Plateau" = list(panel = c(PanelOne = subset(sample.size, Ecoregion == "Nahanni Plateau")$samplesize), over = round(subset(sample.size, Ecoregion == "Nahanni Plateau")$samplesize * oversample.size, 0), seltype = "Continuous"),
  "Norman Range" = list(panel = c(PanelOne = subset(sample.size, Ecoregion == "Norman Range")$samplesize), over = round(subset(sample.size, Ecoregion == "Norman Range")$samplesize * oversample.size, 0), seltype = "Continuous"),
  "Northern Alberta Uplands" = list(panel = c(PanelOne = subset(sample.size, Ecoregion == "Northern Alberta Uplands")$samplesize), over = round(subset(sample.size, Ecoregion == "Northern Alberta Uplands")$samplesize * oversample.size, 0), seltype = "Continuous"),
  "Peel River Plateau" = list(panel = c(PanelOne = subset(sample.size, Ecoregion == "Peel River Plateau")$samplesize), over = round(subset(sample.size, Ecoregion == "Peel River Plateau")$samplesize * oversample.size, 0), seltype = "Continuous"),
  "Sibbeston Lake Plain" = list(panel = c(PanelOne = subset(sample.size, Ecoregion == "Sibbeston Lake Plain")$samplesize), over = round(subset(sample.size, Ecoregion == "Sibbeston Lake Plain")$samplesize * oversample.size, 0), seltype = "Continuous"),
  "Coppermine River Upland" = list(panel = c(PanelOne = subset(sample.size, Ecoregion == "Coppermine River Upland")$samplesize), over = round(subset(sample.size, Ecoregion == "Coppermine River Upland")$samplesize * oversample.size, 0), seltype = "Continuous"),
  "Kazan River Upland" = list(panel = c(PanelOne = subset(sample.size, Ecoregion == "Kazan River Upland")$samplesize), over = round(subset(sample.size, Ecoregion == "Kazan River Upland")$samplesize * oversample.size, 0), seltype = "Continuous"),
  "Selwyn Lake Upland" = list(panel = c(PanelOne = subset(sample.size, Ecoregion == "Selwyn Lake Upland")$samplesize), over = round(subset(sample.size, Ecoregion == "Selwyn Lake Upland")$samplesize * oversample.size, 0), seltype = "Continuous"),
  "Tazin Lake Upland" = list(panel = c(PanelOne = subset(sample.size, Ecoregion == "Tazin Lake Upland")$samplesize), over = round(subset(sample.size, Ecoregion == "Tazin Lake Upland")$samplesize * oversample.size, 0), seltype = "Continuous")
)
Stratdsgn

n.simulations <- 100 # run 100 random draws
full.design.samp <- list() 
log_sim_full <- file("Q:/log_sim_full.txt")

# this differs because it saves every iteration but with other designs we only save the last iteration
for (i in 1:n.simulations) {
  full.design.samp[i] <- grts(
    design = Stratdsgn,
    DesignID = "ET_ID",
    type.frame = "finite",
    src.frame = "att.frame",
    in.shape = "Sample_Frame",
    att.frame = "attframe",
    xcoord = "X",
    ycoord = "Y",
    stratum = "Ecoregion",
    mdcaty = "mdcaty",
    shapefile = FALSE, #true if shapefiles are desired
    out.shape = paste0("Full_BMS_design", i)
  )
  cat(i, file = log_sim_full, sep = "\n")
}

#rm(attframe, data, final_hexagons, hex_cost_probs, hex_hab_probs, hex_meancost, inter, legacy.hexagons, legacy.sites, mincost, min.cost, samplesize)

# get cost estimates from the draws
cost.est <- rep(NA, length(full.design.samp))
for (i in 1:length(full.design.samp)) {
  cost.est[[i]] <- sum(subset(full.design.samp[[i]]$mean_cost, full.design.samp[[i]]@data$panel == "PanelOne")) # cost from only panel one to compare with designs
}

sp.balance <- rep(NA, length(full.design.samp))
for (i in 1:length(full.design.samp)) {
  sp.balance[[i]] <- as.matrix(unlist(spbalance(subset(full.design.samp[[i]], full.design.samp[[i]]@data$panel == "PanelOne"), as(frame, "Spatial"), tess_ind = F, sbc_ind = T)$sbc$J_subp))[1, 1]
  progress(i)
}

hab <- list()
for (i in 1:length(full.design.samp)) {
  dat <- data.frame(VALUE_1 = sum(subset(full.design.samp[[i]]@data$hab_1, full.design.samp[[i]]@data$panel == "PanelOne")), VALUE_2 = sum(subset(full.design.samp[[i]]@data$hab_2, full.design.samp[[i]]@data$panel == "PanelOne")), VALUE_5 = sum(subset(full.design.samp[[i]]@data$hab_5, full.design.samp[[i]]@data$panel == "PanelOne")), VALUE_6 = sum(subset(full.design.samp[[i]]@data$hab_6, full.design.samp[[i]]@data$panel == "PanelOne")), VALUE_8 = sum(subset(full.design.samp[[i]]@data$hab_8, full.design.samp[[i]]@data$panel == "PanelOne")), VALUE_10 = sum(subset(full.design.samp[[i]]@data$hab_10, full.design.samp[[i]]@data$panel == "PanelOne")), VALUE_11 = sum(subset(full.design.samp[[i]]@data$hab_11, full.design.samp[[i]]@data$panel == "PanelOne")), VALUE_12 = sum(subset(full.design.samp[[i]]@data$hab_12, full.design.samp[[i]]@data$panel == "PanelOne")), VALUE_13 = sum(subset(full.design.samp[[i]]@data$hab_13, full.design.samp[[i]]@data$panel == "PanelOne")), VALUE_14 = sum(subset(full.design.samp[[i]]@data$hab_14, full.design.samp[[i]]@data$panel == "PanelOne")), VALUE_16 = sum(subset(full.design.samp[[i]]@data$hab_16, full.design.samp[[i]]@data$panel == "PanelOne")))
  dat$i <- i # an index to track of which iteration produced the draw
  hab[[i]] <- dat # add it to your list
}

habitat <- do.call(rbind, hab)
full.design.samp[[1]]@data$hab_1

Design.data.full.design.draw <- data.frame(Design = rep("Full BMS design", length(cost.est)), Cost = cost.est, Spatial.Balance = sp.balance)
Design.data.full.design.draw <- data.frame(Design.data.full.design.draw, habitat)

##############################################################################################################
# Sample Design Selection -------------------------------------------------
##############################################################################################################

# convert habitat to percentages
# create a dummy column for the totals
Design.data.full.design.draw$total <- rep(NA, 100)
# loop over to calculate the percentages
for (i in 1:100) {
  Design.data.full.design.draw$total[i] <- sum(Design.data.full.design.draw[i, 4:14])

  for (j in 4:14) {
    Design.data.full.design.draw[i, j] <- (Design.data.full.design.draw[i, j] / Design.data.full.design.draw[i, 16])
  }
}

# now calculate the sum of squared differences
# create dummy column for the totals
Design.data.full.design.draw$SumofSquareDiff <- rep(NA, 100)
# loop over to calculate the sum of squared difference
for (i in 1:100) {
  Design.data.full.design.draw$SumofSquareDiff[i] <- sum(
    (Design.data.full.design.draw[i, 4] - (1 / 11))^2, (Design.data.full.design.draw[i, 5] - (1 / 11))^2, (Design.data.full.design.draw[i, 6] - (1 / 11))^2,
    (Design.data.full.design.draw[i, 7] - (1 / 11))^2, (Design.data.full.design.draw[i, 8] - (1 / 11))^2, (Design.data.full.design.draw[i, 9] - (1 / 11))^2,
    (Design.data.full.design.draw[i, 10] - (1 / 11))^2, (Design.data.full.design.draw[i, 11] - (1 / 11))^2, (Design.data.full.design.draw[i, 12] - (1 / 11))^2,
    (Design.data.full.design.draw[i, 13] - (1 / 11))^2, (Design.data.full.design.draw[i, 14] - (1 / 11))^2
  )
}

##############################################################################################################
# Calculate Habitat Optimization ------------------------------------------
##############################################################################################################

# create dummy column for the habitat optimization
Design.data.full.design.draw$HabitatOpt <- rep(NA, 100)
# get min value
min <- min(Design.data.full.design.draw$SumofSquareDiff)
# loop over to calculate the habitat optimization
for (i in 1:100) {
  Design.data.full.design.draw$HabitatOpt[i] <- 1 - (Design.data.full.design.draw[i, 17] - min)
}

# combine spatial balance and habitat values
# create dummy column for weighted sum
Design.data.full.design.draw$WeightedSum <- rep(NA, 100)
# get min value
# loop over to calculate the weighted sum
for (i in 1:100) {
  Design.data.full.design.draw$WeightedSum[i] <- (Design.data.full.design.draw[i, 3] * 0.5) + (Design.data.full.design.draw[i, 18] * 0.5)
}

# plot cost vs. weighted sum to choose the optimal design

plot(Design.data.full.design.draw$WeightedSum ~ Design.data.full.design.draw$Cost, xlab = "Cost", ylab = "Weighted Sum")
write.csv(Design.data.full.design.draw, "Full_draw_NWT.csv")
save.image("Design_NWT.RData")
rm(full.design.samp, sp.balance)

##############################################################################################################
# Select Grid Centroids and Create Count Grids ----------------------------
##############################################################################################################

# the next steps are for creating the secondary sample units within the primary sample units (hexagons)
# we do this using a pair of functions to clip points to ecoregions and select grid centroids for each hexagon without overlap
# previous functions resulted in overlap between groups of 9 points

NWThexagons <- read_sf("NWThexagons.shp")
# CANVEC layers for water, snow & ice can be used to remove areas that are structural zeros
NWTwater <- read_sf("AC_1M_WATERBODIES_CAN.shp") 
NWTwater <- st_transform(NWTwater, laea.proj)

final_hexagons <- st_read("FINAL_Sample_Hexagons_WithOver.shp")

# create a grid of points covering the jurisdiction
NWT_point_grid <- final_hexagons %>% 
  st_make_grid(cellsize = 300, what = "centers") %>%
  st_intersection(final_hexagons) %>%
  st_sf("geometry" = ., data.frame("point_no" = 1:length(.)))

# points that land in water should be removed
# this step can be easily accomplished in ArcMap using select by location
eco.pointgrid_water <- st_intersection(NWT_point_grid, NWTwater) # get the points in water
NWT_point_grid <- NWT_point_grid[!NWT_point_grid$point_no %in% eco.pointgrid_water$point_no, , drop = FALSE] # remove points in water
NWT_point_grid <- st_join(NWT_point_grid, NWTSamples) # add hexagon info to point numbers
st_write(obj = NWT_point_grid, dsn = "NWT_point_grid_Final.shp", update = TRUE) # point grid file with water points removed

# Distance Function -------------------------------------------------------
library(data.table)
library(geosphere)

Distance <- function(point, all.points, search.dist, n) {
  all.points <- all.points[all.points$ET_Index %in% point$ET_Index, ]
  distance <- data.frame(point_no = all.points$point_no)
  for (i in 1:length(all.points$point_no)) {
    distance$dist[i] <- as.numeric(st_distance(point, all.points[i, ]))
  }
  distance <- subset(distance, dist < search.dist)
  str(distance)
  distance <- distance[order(distance$dist), ]
  if (length(distance$point_no) < 9) {
    n <- length(distance$point_no < n)
  }
  distance <- distance[1:n, ]
  return(distance)
}

# Point Grid Function -----------------------------------------------------
pointgrid.fn <- function(eco) {
  eco.pointgrid <- subset(NWT_point_grid, ECOREGION1 == eco)
  if (nrow(eco.pointgrid) > 0) {
    eco.pointgrid <- eco.pointgrid[, -which(names(eco.pointgrid) %in% c("X", "Y"))]
    # Group by ET_Index
    points <- eco.pointgrid
    points <- subset(points, hab_prob != 0)
    samplesizes <- as.data.frame(table(points$ET_Index))
    colnames(samplesizes) <- c("ET_Index", "Freq")
    nmin <- 9 * 3 # set min number of potential point count locations per hexagon

    # CREATE a vector that gives the ET_Index for hexagons that have at least 18 point count locations in them
    samples <- subset(samplesizes, Freq >= nmin)
    samples <- drop.levels(samples)
    samples <- as.vector(samples$ET_Index)

    points <- points[points$ET_Index %in% samples, ] # removes hexagons that cannot meet minimum sample requirements
    points <- drop.levels(points) # make sure the factor levels that are empty are not included
    if (nrow(points) > 0) {
      row.names(points) <- 1:nrow(points) # need rownames for indexing with centroids later

      # we subsample based on set number of plot centroids per hexagon and stratified based on the calculated inclusion
      sz <- 4 # number of potential centroids to draw for each hexagon
      n <- sz * nrow(samplesizes)
	  # scale the inclusion probabilities
      points$hab_prob <- n * (sqrt(points$hab_prob) / sum(points$hab_prob))

      df <- as.data.frame(points)
      df <- drop.levels(df)

      # draw the first random sample
      new_df <- df %>%
        group_by(ET_Index) %>%
        sample_n(df, size = 1, replace = FALSE, weight = hab_prob)
      centroids <- new_df
      centroids <- ungroup(centroids)
      centroids <- st_as_sf(centroids, sf_column_name = "geometry")
      centroids$centID <- centroids$ET_Index # this will later allow for point count grids going into adjacent hexes within the ecoregion

      datalist <- list()
      for (i in 1:length(centroids$point_no)) {
        data <- Distance(centroids[i, ], points, 975, 9)
        datalist[[i]] <- data
      }

      point_count_grids <- points[points$point_no %in% df_total$point_no, ]
      point_count_grids$Centroid <- "N"
      point_count_grids$Centroid[point_count_grids$point_no %in% centroids$point_no] <- "Y"
      point_count_grids$Grid <- 1

      points <- points[!points$point_no %in% point_count_grids$point_no, ]
      points <- drop.levels(points)

      for (i in 1:3) {
        df <- as.data.frame(points)
        df <- drop.levels(df)
        new_df <- df %>%
          group_by(ET_Index) %>%
          sample_n(df, size = 1, replace = FALSE, weight = hab_prob)
        centroids <- new_df
        centroids <- ungroup(centroids)
        centroids <- st_as_sf(centroids, sf_column_name = "geometry")
        centroids$centID <- centroids$ET_Index # this will later allow for point count grids going into adjacent hexes within the ecoregion

        # find nearest points to each potential centroid to obtain grid of 9 points
        datalist <- list()
        for (i in 1:length(centroids$point_no)) {
          data <- Distance(centroids[i, ], points, 975, 9)
          datalist[[i]] <- data
        }

        df_total <- do.call(rbind, datalist)

        point_count_grids2 <- points[points$point_no %in% df_total$point_no, ]
        point_count_grids2$Centroid <- "N"
        point_count_grids2$Centroid[point_count_grids2$point_no %in% centroids$point_no] <- "Y"
        point_count_grids2$Grid <- i + 1
        point_count_grids <- rbind(point_count_grids, point_count_grids2)
        points <- points[!points$point_no %in% point_count_grids2$point_no, ]
        points <- drop.levels(points)
      }

      ## Add unique ID numbers for points
      library(data.table)
      DT <- data.table(as.data.frame(point_count_grids))
      XYcoords <- do.call(rbind, st_geometry(point_count_grids)) %>% # get XY coords to add to dataframe
        as_tibble() %>% setNames(c("X", "Y"))
      DT <- cbind(DT, XYcoords)
      DT[, id := seq_along(X * Y), by = ET_Index]

      point_count_grids$id <- DT$id

      point_count_grids$Uniqueid <- paste(DT$ET_Index, "-", DT$id)

      point_count_grids$X <- DT$X # add X and Y coordinates
      point_count_grids$Y <- DT$Y

      # need to set separator for csv as ";" because geometry column includes comma which causes problems later
      # just remember to specify ";" as separator when importing point_count_grids.csv

      write.table(point_count_grids, "point_count_grids.csv", sep = ";", append = T, row.names = F, col.names = !file.exists("point_count_grids.csv"))
    }
  }
}

eco.list <- unique(NWThexagons$ECOREGION1)
lapply(eco.list, pointgrid.fn)

##############################################################################################################
# Match the Selected Hexagons with the Corresponding Count Grids ----------
##############################################################################################################

all_grids <- read.csv("point_count_grids.csv", sep = ";")
all_grids <- st_as_sf(all_grids, coords = c("X", "Y"), crs = laea.proj) # define geometry and set projection
st_write(obj = all_grids, dsn = "Final_Point_Count_Locations.shp", update = TRUE)

sample_draw <- st_read("sample_draw/Full_BMS_design88.shp") # draw with the highest weighted sum
st_crs(sample_draw) <- laea.proj

NWThexagons <- st_read("C:/GIS/BMS/sample_draw/NWThexagons.shp")

samples <- filter(NWThexagons, ET_Index %in% subset(sample_draw$ET_Index, sample_draw$panel == "PanelOne")) # choose grids from selected hexagons
oversamples <- filter(NWThexagons, ET_Index %in% subset(sample_draw$ET_Index, sample_draw$panel == "OverSamp")) # oversamples

samples_final <- filter(all_grids, ET_Index %in% samples$ET_Index) # choose grids from selected hexagons
samples_final[c("X", "Y")] <- do.call(rbind, st_geometry(samples_final)) %>% # add XY coordinates for each point
  as.tibble() %>% 
  setNames(c("X", "Y"))

st_write(obj = samples, dsn = "FINAL_Sample_Hexagons.shp")
st_write(obj = oversamples, dsn = "FINAL_OverSample_Hexagons.shp")
st_write(obj = samples_final, dsn = "FINAL_PointCounts.shp")

samples$Sample <- "Main"
oversamples$Sample <- "Over"

all.samples <- rbind(samples, oversamples) # combine all hexagons
st_write(obj = all.samples, dsn = "FINAL_Sample_Hexagons_WithOver.shp")

NWTSamples <- st_read("FINAL_Sample_Hexagons_WithOver.shp")
