# Supplementary material for: A cost efficient spatially balanced hierarchical sampling design for monitoring boreal birds incorporating access costs and habitat stratification
Source: PLoS One. 2020 Jun 16;15(6):e0234494. doi: 10.1371/journal.pone.0234494 (PMC7297386; doi:10.1371/journal.pone.0234494)
Supplement: S3 Data — (CSV) [file pone.0234494.s003.csv]

ECOZONE_ID	ECOREGION_ID	POL_DIV	sample.size
10	Aspen Parkland	Alberta	11
6	Athabasca Plain	Alberta	4
9	Boreal Transition	Alberta	48
9	Clear Hills Upland	Alberta	30
14	Eastern Continental Ranges	Alberta	43
4	Hay River Lowland	Alberta	47
9	Mid-Boreal Uplands	Alberta	117
4	Northern Alberta Uplands	Alberta	28
14	Northern Continental Divide	Alberta	0
9	Peace Lowland	Alberta	53
9	Slave River Lowland	Alberta	30
5	Tazin Lake Upland	Alberta	10
9	Wabasca Lowland	Alberta	74
9	Western Alberta Upland	Alberta	95
9	Western Boreal	Alberta	14
14	Western Continental Ranges	Alberta	0
12	Boreal Mountains and Plateaus	British Columbia	140
14	Central Canadian Rocky Mountains	British Columbia	15
9	Clear Hills Upland	British Columbia	28
14	Eastern Continental Ranges	British Columbia	2
14	Fraser Basin	British Columbia	0
4	Hay River Lowland	British Columbia	28
12	Hyland Highland	British Columbia	7
12	Liard Basin	British Columbia	14
4	Muskwa Plateau	British Columbia	32
4	Northern Alberta Uplands	British Columbia	25
12	Northern Canadian Rocky Mountains	British Columbia	51
13	Northern Coastal Mountains	British Columbia	1
14	Omineca Mountains	British Columbia	21
9	Peace Lowland	British Columbia	9
12	Pelly Mountains	British Columbia	1
14	Skeena Mountains	British Columbia	2
12	St. Elias Mountains	British Columbia	3
9	Western Alberta Upland	British Columbia	11
9	Western Boreal	British Columbia	0
14	Western Continental Ranges	British Columbia	0
12	Yukon Southern Lakes	British Columbia	5
12	Yukon-Stikine Highlands	British Columbia	11
10	Aspen Parkland	Manitoba	3
9	Boreal Transition	Manitoba	1
6	Churchill River Upland	Manitoba	70
15	Coastal Hudson Bay Lowland	Manitoba	24
6	Hayes River Upland	Manitoba	95
15	Hudson Bay Lowland	Manitoba	44
9	Interlake Plain	Manitoba	36
5	Kazan River Upland	Manitoba	16
6	Lac Seul Upland	Manitoba	50
10	Lake Manitoba Plain	Manitoba	1
6	Lake of the Woods	Manitoba	14
3	Maguse River Upland	Manitoba	1
9	Mid-Boreal Lowland	Manitoba	56
9	Mid-Boreal Uplands	Manitoba	15
5	Selwyn Lake Upland	Manitoba	77
6	Avalon Forest	Newfoundland and Labrador	0
6	Central Laurentians	Newfoundland and Labrador	2
6	Central Newfoundland	Newfoundland and Labrador	19
5	Coastal Barrens	Newfoundland and Labrador	6
5	Eagle Plateau	Newfoundland and Labrador	8
5	Goose River West	Newfoundland and Labrador	2
5	Kingurutuk-Fraser Rivers	Newfoundland and Labrador	18
6	Lake Melville	Newfoundland and Labrador	10
6	Long Range Mountains	Newfoundland and Labrador	8
6	Maritime Barrens	Newfoundland and Labrador	25
6	Mecatina Plateau	Newfoundland and Labrador	5
5	Mecatina River	Newfoundland and Labrador	28
5	New Quebec Central Plateau	Newfoundland and Labrador	3
6	Northeastern Newfoundland	Newfoundland and Labrador	5
6	Northern Peninsula	Newfoundland and Labrador	5
6	Paradise River	Newfoundland and Labrador	9
5	Smallwood Reservoir-Michikamau	Newfoundland and Labrador	30
6	South Avalon-Burin Oceanic Barrens	Newfoundland and Labrador	1
6	Southwestern Newfoundland	Newfoundland and Labrador	8
6	Strait of Belle Isle	Newfoundland and Labrador	1
1	Torngat Mountains	Newfoundland and Labrador	0
5	Ungava Bay Basin	Newfoundland and Labrador	0
5	Winokupu Lake North	Newfoundland and Labrador	1
3	Anderson River Plain	Northwest Territories	3
3	Back River Plain	Northwest Territories	0
3	Bluenose Lake Plain	Northwest Territories	1
11	British-Richardson Mountains	Northwest Territories	3
4	Colville Hills	Northwest Territories	10
5	Coppermine River Upland	Northwest Territories	59
3	Coronation Hills	Northwest Territories	0
3	Dease Arm Plain	Northwest Territories	28
3	Dubawnt Lake Plain/Upland	Northwest Territories	1
4	Fort MacPherson Plain	Northwest Territories	20
4	Franklin Mountains	Northwest Territories	4
3	Garry Lake Lowland	Northwest Territories	0
4	Grandin Plains	Northwest Territories	4
4	Great Bear Lake Plain	Northwest Territories	53
4	Great Slave Lake Plain	Northwest Territories	22
4	Hay River Lowland	Northwest Territories	72
4	Horn Plateau	Northwest Territories	26
12	Hyland Highland	Northwest Territories	5
5	Kazan River Upland	Northwest Territories	29
4	Keller Lake Plain	Northwest Territories	19
4	Mackenzie Delta	Northwest Territories	8
11	Mackenzie Mountains	Northwest Territories	49
4	Mackenzie River Plain	Northwest Territories	11
4	Muskwa Plateau	Northwest Territories	0
4	Nahanni Plateau	Northwest Territories	13
4	Norman Range	Northwest Territories	25
4	Northern Alberta Uplands	Northwest Territories	34
4	Peel River Plateau	Northwest Territories	44
5	Selwyn Lake Upland	Northwest Territories	40
11	Selwyn Mountains	Northwest Territories	42
4	Sibbeston Lake Plain	Northwest Territories	18
9	Slave River Lowland	Northwest Territories	14
3	Takijuq Lake Upland	Northwest Territories	1
5	Tazin Lake Upland	Northwest Territories	82
3	Tuktoyaktuk Coastal Plain	Northwest Territories	4
3	Yukon Coastal Plain	Northwest Territories	0
3	Back River Plain	Nunavut	1
15	Coastal Hudson Bay Lowland	Nunavut	0
5	Coppermine River Upland	Nunavut	1
3	Coronation Hills	Nunavut	2
3	Dubawnt Lake Plain/Upland	Nunavut	0
15	Hudson Bay Lowland	Nunavut	4
15	James Bay Lowlands	Nunavut	1
5	Kazan River Upland	Nunavut	37
5	La Grande Hills	Nunavut	0
3	Maguse River Upland	Nunavut	1
5	Selwyn Lake Upland	Nunavut	7
3	Southampton Island Plain	Nunavut	0
5	Southern Ungava Peninsula	Nunavut	0
3	Takijuq Lake Upland	Nunavut	1
6	Abitibi Plains	Ontario	173
6	Big Trout Lake	Ontario	93
15	Coastal Hudson Bay Lowland	Ontario	29
6	Hayes River Upland	Ontario	23
15	Hudson Bay Lowland	Ontario	98
15	James Bay Lowlands	Ontario	172
6	Lac Seul Upland	Ontario	129
6	Lac Temiscamingue Lowland	Ontario	26
6	Lake Nipigon	Ontario	77
6	Lake of the Woods	Ontario	11
6	Thunder Bay-Quetico	Ontario	4
6	Abitibi Plains	Quebec	107
6	Anticosti Island	Quebec	7
7	Appalachians	Quebec	20
6	Central Laurentians	Quebec	228
3	Central Ungava Peninsula	Quebec	1
5	George Plateau	Quebec	7
15	James Bay Lowlands	Quebec	44
5	Kingurutuk-Fraser Rivers	Quebec	6
5	La Grande Hills	Quebec	74
6	Mecatina Plateau	Quebec	69
5	Mecatina River	Quebec	1
5	New Quebec Central Plateau	Quebec	50
6	Rupert River Plateau	Quebec	72
5	Smallwood Reservoir-Michikamau	Quebec	3
6	Southern Laurentians	Quebec	65
5	Southern Ungava Peninsula	Quebec	35
1	Torngat Mountains	Quebec	0
5	Ungava Bay Basin	Quebec	32
10	Aspen Parkland	Saskatchewan	0
6	Athabasca Plain	Saskatchewan	61
9	Boreal Transition	Saskatchewan	46
6	Churchill River Upland	Saskatchewan	87
9	Interlake Plain	Saskatchewan	0
9	Mid-Boreal Lowland	Saskatchewan	29
9	Mid-Boreal Uplands	Saskatchewan	127
5	Selwyn Lake Upland	Saskatchewan	21
5	Tazin Lake Upland	Saskatchewan	19
12	Boreal Mountains and Plateaus	Yukon Territory	1
11	British-Richardson Mountains	Yukon Territory	8
11	Eagle Plains	Yukon Territory	18
4	Fort MacPherson Plain	Yukon Territory	2
12	Hyland Highland	Yukon Territory	15
12	Klondike Plateau	Yukon Territory	40
12	Liard Basin	Yukon Territory	22
11	Mackenzie Mountains	Yukon Territory	48
4	Muskwa Plateau	Yukon Territory	1
11	North Ogilvie Mountains	Yukon Territory	38
4	Northern Alberta Uplands	Yukon Territory	0
11	Old Crow Basin	Yukon Territory	11
11	Old Crow Flats	Yukon Territory	3
4	Peel River Plateau	Yukon Territory	14
12	Pelly Mountains	Yukon Territory	40
12	Ruby Ranges	Yukon Territory	21
11	Selwyn Mountains	Yukon Territory	41
12	St. Elias Mountains	Yukon Territory	4
12	Yukon Plateau-Central	Yukon Territory	25
12	Yukon Plateau-North	Yukon Territory	40
12	Yukon Southern Lakes	Yukon Territory	24
12	Yukon-Stikine Highlands	Yukon Territory	4
