# Supplementary material for: A cost efficient spatially balanced hierarchical sampling design for monitoring boreal birds incorporating access costs and habitat stratification
Source: PLoS One. 2020 Jun 16;15(6):e0234494. doi: 10.1371/journal.pone.0234494 (PMC7297386; doi:10.1371/journal.pone.0234494)
Supplement: S4 Data — (Latifovic, et al., 2012) used in association with R scripts in S2. (ZIP) [file pone.0234494.s004.zip]

Archive with 6 entries (6 files):
- NA_LandCover_2010_25haMMU.aux
- NA_LandCover_2010_25haMMU.tif
- NA_LandCover_2010_25haMMU.tif.aux.xml
- NA_LandCover_2010_25haMMU.tif.ovr
- NA_LandCover_2010_25haMMU.tif.vat.dbf
- NA_LandCover_2010_25haMMU.tif.xml
