# Supplementary material for: A cost efficient spatially balanced hierarchical sampling design for monitoring boreal birds incorporating access costs and habitat stratification
Source: PLoS One. 2020 Jun 16;15(6):e0234494. doi: 10.1371/journal.pone.0234494 (PMC7297386; doi:10.1371/journal.pone.0234494)
Supplement: S4 Data — (Latifovic, et al., 2012) used in association with R scripts in S2. (ZIP) [file pone.0234494.s004.zip › NA_LandCover_2010_25haMMU.tif.aux.xml]

<PAMDataset>
  <Metadata />
  <Metadata domain="Esri">
    <MDI key="PyramidResamplingType">NEAREST</MDI>
  </Metadata>
  <PAMRasterBand band="1">
    <Histograms>
      <HistItem>
        <HistMin>-0.5</HistMin>
        <HistMax>19.5</HistMax>
        <BucketCount>20</BucketCount>
        <IncludeOutOfRange>1</IncludeOutOfRange>
        <Approximate>0</Approximate>
        <HistCounts>892357927|50134432|8293745|2481667|2602035|26266422|22165115|15369265|42246759|537902|26779265|6918769|19859704|9853773|11913628|47106675|19070743|3833490|82258189|4950495</HistCounts>
      </HistItem>
    </Histograms>
    <GDALRasterAttributeTable>
      <FieldDefn index="0">
        <Name>BinValues</Name>
        <Type>1</Type>
        <Usage>5</Usage>
      </FieldDefn>
      <FieldDefn index="1">
        <Name>Histogram</Name>
        <Type>1</Type>
        <Usage>0</Usage>
      </FieldDefn>
      <FieldDefn index="2">
        <Name>Class_Names</Name>
        <Type>2</Type>
        <Usage>2</Usage>
      </FieldDefn>
      <FieldDefn index="3">
        <Name>Opacity</Name>
        <Type>1</Type>
        <Usage>0</Usage>
      </FieldDefn>
      <Row index="0">
        <F>0</F>
        <F>892357927</F>
        <F></F>
        <F>0</F>
      </Row>
      <Row index="1">
        <F>1</F>
        <F>50134432</F>
        <F>Temperate or sub-polar needleleaf forest</F>
        <F>1</F>
      </Row>
      <Row index="2">
        <F>2</F>
        <F>8293745</F>
        <F>Sub-polar taiga needleleaf forest</F>
        <F>1</F>
      </Row>
      <Row index="3">
        <F>3</F>
        <F>2481667</F>
        <F>Tropical or sub-tropical broadleaf evergreen forest</F>
        <F>1</F>
      </Row>
      <Row index="4">
        <F>4</F>
        <F>2602035</F>
        <F>Tropical or sub-tropical broadleaf deciduous forest</F>
        <F>1</F>
      </Row>
      <Row index="5">
        <F>5</F>
        <F>26266422</F>
        <F>Temperate or sub-polar broadleaf deciduous forest</F>
        <F>1</F>
      </Row>
      <Row index="6">
        <F>6</F>
        <F>22165115</F>
        <F>Mixed forest</F>
        <F>1</F>
      </Row>
      <Row index="7">
        <F>7</F>
        <F>15369265</F>
        <F>Tropical or sub-tropical shrubland</F>
        <F>1</F>
      </Row>
      <Row index="8">
        <F>8</F>
        <F>42246759</F>
        <F>Temperate or sub-polar shrubland</F>
        <F>1</F>
      </Row>
      <Row index="9">
        <F>9</F>
        <F>537902</F>
        <F>Tropical or sub-tropical grassland</F>
        <F>1</F>
      </Row>
      <Row index="10">
        <F>10</F>
        <F>26779265</F>
        <F>Temperate or sub-polar grassland</F>
        <F>1</F>
      </Row>
      <Row index="11">
        <F>11</F>
        <F>6918769</F>
        <F>Sub-polar or polar shrubland-lichen-moss</F>
        <F>1</F>
      </Row>
      <Row index="12">
        <F>12</F>
        <F>19859704</F>
        <F>Sub-polar or polar grassland-lichen-moss</F>
        <F>1</F>
      </Row>
      <Row index="13">
        <F>13</F>
        <F>9853773</F>
        <F>Sub-polar or polar barren-lichen-moss</F>
        <F>1</F>
      </Row>
      <Row index="14">
        <F>14</F>
        <F>11913628</F>
        <F>Wetland</F>
        <F>1</F>
      </Row>
      <Row index="15">
        <F>15</F>
        <F>47106675</F>
        <F>Cropland</F>
        <F>1</F>
      </Row>
      <Row index="16">
        <F>16</F>
        <F>19070743</F>
        <F>Barren land</F>
        <F>1</F>
      </Row>
      <Row index="17">
        <F>17</F>
        <F>3833490</F>
        <F>Urban and built-up</F>
        <F>1</F>
      </Row>
      <Row index="18">
        <F>18</F>
        <F>82258189</F>
        <F>Water</F>
        <F>1</F>
      </Row>
      <Row index="19">
        <F>19</F>
        <F>4950495</F>
        <F>Snow and ice</F>
        <F>1</F>
      </Row>
    </GDALRasterAttributeTable>
    <Metadata>
      <MDI key="LAYER_TYPE">thematic</MDI>
      <MDI key="STATISTICS_HISTOBINVALUES">892357927|50134432|8293745|2481667|2602035|26266422|22165115|15369265|42246759|537902|26779265|6918769|19859704|9853773|11913628|47106675|19070743|3833490|82258189|4950495|</MDI>
      <MDI key="STATISTICS_HISTOMAX">19</MDI>
      <MDI key="STATISTICS_HISTOMIN">0</MDI>
      <MDI key="STATISTICS_HISTONUMBINS">20</MDI>
      <MDI key="STATISTICS_MAXIMUM">19</MDI>
      <MDI key="STATISTICS_MEAN">3.342093788417</MDI>
      <MDI key="STATISTICS_MEDIAN">1.#QNAN</MDI>
      <MDI key="STATISTICS_MINIMUM">0</MDI>
      <MDI key="STATISTICS_MODE">1.#QNAN</MDI>
      <MDI key="STATISTICS_STDDEV">5.9626083509225</MDI>
    </Metadata>
  </PAMRasterBand>
</PAMDataset>
