# Supplementary material for: A cost efficient spatially balanced hierarchical sampling design for monitoring boreal birds incorporating access costs and habitat stratification
Source: PLoS One. 2020 Jun 16;15(6):e0234494. doi: 10.1371/journal.pone.0234494 (PMC7297386; doi:10.1371/journal.pone.0234494)
Supplement: S4 Data — (Latifovic, et al., 2012) used in association with R scripts in S2. (ZIP) [file pone.0234494.s004.zip › NA_LandCover_2010_25haMMU.tif.xml]

<?xml version="1.0" encoding="UTF-8"?>
<metadata xml:lang="en"><Esri><CreaDate>20191205</CreaDate><CreaTime>15060700</CreaTime><ArcGISFormat>1.0</ArcGISFormat><SyncOnce>TRUE</SyncOnce><DataProperties><itemProps><itemLocation><linkage Sync="TRUE">file://\\WPYRN73066\D\NA_LandCover_2010_25haMMU.tif</linkage><protocol Sync="TRUE">Local Area Network</protocol></itemLocation></itemProps><copyHistory><copy source="G:\BMS_Feb2019\NA_LandCover_2010_25haMMU.tif" dest="\\WPYRN73066\D\NA_LandCover_2010_25haMMU.tif" date="20191205" time="15060700"></copy></copyHistory></DataProperties></Esri></metadata>
