# Supplementary material for: A cost efficient spatially balanced hierarchical sampling design for monitoring boreal birds incorporating access costs and habitat stratification
Source: PLoS One. 2020 Jun 16;15(6):e0234494. doi: 10.1371/journal.pone.0234494 (PMC7297386; doi:10.1371/journal.pone.0234494)
Supplement: S5 Data — (ZIP) [file pone.0234494.s005.zip]

Archive with 80 entries (71 files):
- .checkpoint/
- .checkpoint/2019-12-02/
- .checkpoint/2019-12-02/.lastaccessed
- .checkpoint/R-3.5.3/
- .checkpoint/R-3.5.3/compiler/
- .checkpoint/R-3.5.3/compiler/DESCRIPTION
- .checkpoint/R-3.5.3/compiler/help/
- .checkpoint/R-3.5.3/compiler/help/aliases.rds
- .checkpoint/R-3.5.3/compiler/help/AnIndex
- .checkpoint/R-3.5.3/compiler/help/compiler.rdb
- .checkpoint/R-3.5.3/compiler/help/compiler.rdx
- .checkpoint/R-3.5.3/compiler/help/paths.rds
- .checkpoint/R-3.5.3/compiler/html/
- .checkpoint/R-3.5.3/compiler/html/00Index.html
- .checkpoint/R-3.5.3/compiler/html/compile.html
- .checkpoint/R-3.5.3/compiler/html/R.css
- .checkpoint/R-3.5.3/compiler/INDEX
- .checkpoint/R-3.5.3/compiler/Meta/
- .checkpoint/R-3.5.3/compiler/Meta/features.rds
- .checkpoint/R-3.5.3/compiler/Meta/hsearch.rds
- .checkpoint/R-3.5.3/compiler/Meta/links.rds
- .checkpoint/R-3.5.3/compiler/Meta/nsInfo.rds
- .checkpoint/R-3.5.3/compiler/Meta/package.rds
- .checkpoint/R-3.5.3/compiler/Meta/Rd.rds
- .checkpoint/R-3.5.3/compiler/NAMESPACE
- .checkpoint/R-3.5.3/compiler/R/
- .checkpoint/R-3.5.3/compiler/R/compiler
- .checkpoint/R-3.5.3/compiler/R/compiler.rdb
- .checkpoint/R-3.5.3/compiler/R/compiler.rdx
- .checkpoint/R-3.5.3/compiler/tests/
- .checkpoint/R-3.5.3/compiler/tests/assign.R
- .checkpoint/R-3.5.3/compiler/tests/basics.R
- .checkpoint/R-3.5.3/compiler/tests/const.R
- .checkpoint/R-3.5.3/compiler/tests/curexpr.R
- .checkpoint/R-3.5.3/compiler/tests/envir.R
- .checkpoint/R-3.5.3/compiler/tests/jit.R
- .checkpoint/R-3.5.3/compiler/tests/loop.R
- .checkpoint/R-3.5.3/compiler/tests/srcref.R
- .checkpoint/R-3.5.3/compiler/tests/switch.R
- .checkpoint/R-3.5.3/compiler/tests/vischk.R
- AC_1M_WATERBODIES_CAN.cpg
- AC_1M_WATERBODIES_CAN.dbf
- AC_1M_WATERBODIES_CAN.prj
- AC_1M_WATERBODIES_CAN.sbn
- AC_1M_WATERBODIES_CAN.sbx
- AC_1M_WATERBODIES_CAN.shp
- AC_1M_WATERBODIES_CAN.shp.xml
- AC_1M_WATERBODIES_CAN.shx
- AG_1M_ECOREGIONS_CAN.cpg
- AG_1M_ECOREGIONS_CAN.dbf
- AG_1M_ECOREGIONS_CAN.prj
- AG_1M_ECOREGIONS_CAN.sbn
- AG_1M_ECOREGIONS_CAN.sbx
- AG_1M_ECOREGIONS_CAN.shp
- AG_1M_ECOREGIONS_CAN.shp.xml
- AG_1M_ECOREGIONS_CAN.shx
- Brandt_boreal_not_including_Hemi-boreal.cpg
- Brandt_boreal_not_including_Hemi-boreal.dbf
- Brandt_boreal_not_including_Hemi-boreal.prj
- Brandt_boreal_not_including_Hemi-boreal.sbn
- Brandt_boreal_not_including_Hemi-boreal.sbx
- Brandt_boreal_not_including_Hemi-boreal.shp
- Brandt_boreal_not_including_Hemi-boreal.shp.WPYRN73066.14904.3816.sr.lock
- Brandt_boreal_not_including_Hemi-boreal.shp.xml
- Brandt_boreal_not_including_Hemi-boreal.shx
- Hexagons_5kmdiameter_Brandt_boreal_without_hemiboreal.cpg
- Hexagons_5kmdiameter_Brandt_boreal_without_hemiboreal.dbf
- Hexagons_5kmdiameter_Brandt_boreal_without_hemiboreal.prj
- Hexagons_5kmdiameter_Brandt_boreal_without_hemiboreal.sbn
- Hexagons_5kmdiameter_Brandt_boreal_without_hemiboreal.sbx
- Hexagons_5kmdiameter_Brandt_boreal_without_hemiboreal.shp
- Hexagons_5kmdiameter_Brandt_boreal_without_hemiboreal.shx
- lpr_000a16a_e.cpg
- lpr_000a16a_e.dbf
- lpr_000a16a_e.prj
- lpr_000a16a_e.sbn
- lpr_000a16a_e.sbx
- lpr_000a16a_e.shp
- lpr_000a16a_e.shp.xml
- lpr_000a16a_e.shx
