# Supplementary material for: A cost efficient spatially balanced hierarchical sampling design for monitoring boreal birds incorporating access costs and habitat stratification
Source: PLoS One. 2020 Jun 16;15(6):e0234494. doi: 10.1371/journal.pone.0234494 (PMC7297386; doi:10.1371/journal.pone.0234494)
Supplement: S5 Data — (ZIP) [file pone.0234494.s005.zip › .checkpoint/R-3.5.3/compiler/DESCRIPTION]

Package: compiler
Version: 3.5.3
Priority: base
Title: The R Compiler Package
Author: Luke Tierney <luke-tierney@uiowa.edu>
Maintainer: R Core Team <R-core@r-project.org>
Description: Byte code compiler for R.
License: Part of R 3.5.3
Built: R 3.5.3; ; 2019-03-11 08:31:09 UTC; windows
