# Supplementary material for: A cost efficient spatially balanced hierarchical sampling design for monitoring boreal birds incorporating access costs and habitat stratification
Source: PLoS One. 2020 Jun 16;15(6):e0234494. doi: 10.1371/journal.pone.0234494 (PMC7297386; doi:10.1371/journal.pone.0234494)
Supplement: S5 Data — (ZIP) [file pone.0234494.s005.zip › .checkpoint/R-3.5.3/compiler/help/AnIndex]

cmpfile	compile
cmpfun	compile
compile	compile
compilePKGS	compile
disassemble	compile
enableJIT	compile
getCompilerOption	compile
loadcmp	compile
setCompilerOptions	compile
