# Supplementary material for: A cost efficient spatially balanced hierarchical sampling design for monitoring boreal birds incorporating access costs and habitat stratification
Source: PLoS One. 2020 Jun 16;15(6):e0234494. doi: 10.1371/journal.pone.0234494 (PMC7297386; doi:10.1371/journal.pone.0234494)
Supplement: S5 Data — (ZIP) [file pone.0234494.s005.zip › .checkpoint/R-3.5.3/compiler/tests/jit.R]

library(compiler)

oldJIT <- enableJIT(3)

## need a test of level 1 to make sure functions are compiled

## need more tests here

repeat { break }

while(TRUE) break

for (i in 1:10) i

enableJIT(oldJIT)
