# Supplementary material for: A cost efficient spatially balanced hierarchical sampling design for monitoring boreal birds incorporating access costs and habitat stratification
Source: PLoS One. 2020 Jun 16;15(6):e0234494. doi: 10.1371/journal.pone.0234494 (PMC7297386; doi:10.1371/journal.pone.0234494)
Supplement: S5 Data — (ZIP) [file pone.0234494.s005.zip › AC_1M_WATERBODIES_CAN.shp.xml]

<?xml version="1.0" encoding="UTF-8"?>
<metadata xml:lang="en"><Esri><CreaDate>20191219</CreaDate><CreaTime>12404000</CreaTime><ArcGISFormat>1.0</ArcGISFormat><SyncOnce>FALSE</SyncOnce><DataProperties><itemProps><itemName Sync="TRUE">AC_1M_WATERBODIES_CAN_2017</itemName><imsContentType Sync="TRUE">002</imsContentType><itemLocation><linkage Sync="TRUE">file://\\wyka04lbmapdog7\cws\PROJECTS\GEOMATICS\Robin\basemap_update\BASE_MAP.gdb</linkage><protocol Sync="TRUE">Local Area Network</protocol></itemLocation><nativeExtBox><westBL Sync="TRUE">-152.700012</westBL><eastBL Sync="TRUE">-52.719279</eastBL><southBL Sync="TRUE">40.725906</southBL><northBL Sync="TRUE">83.056707</northBL><exTypeCode Sync="TRUE">1</exTypeCode></nativeExtBox></itemProps><coordRef><type Sync="TRUE">Geographic</type><geogcsn Sync="TRUE">GCS_North_American_1983_CSRS</geogcsn><csUnits Sync="TRUE">Angular Unit: Degree (0.017453)</csUnits><peXml Sync="TRUE">&lt;GeographicCoordinateSystem xsi:type='typens:GeographicCoordinateSystem' xmlns:xsi='http://www.w3.org/2001/XMLSchema-instance' xmlns:xs='http://www.w3.org/2001/XMLSchema' xmlns:typens='http://www.esri.com/schemas/ArcGIS/10.1'&gt;&lt;WKT&gt;GEOGCS[&amp;quot;GCS_North_American_1983_CSRS&amp;quot;,DATUM[&amp;quot;D_North_American_1983_CSRS&amp;quot;,SPHEROID[&amp;quot;GRS_1980&amp;quot;,6378137.0,298.257222101]],PRIMEM[&amp;quot;Greenwich&amp;quot;,0.0],UNIT[&amp;quot;Degree&amp;quot;,0.0174532925199433],AUTHORITY[&amp;quot;EPSG&amp;quot;,4617]]&lt;/WKT&gt;&lt;XOrigin&gt;-399.99999999999989&lt;/XOrigin&gt;&lt;YOrigin&gt;-399.99999999999989&lt;/YOrigin&gt;&lt;XYScale&gt;1000000000.0000001&lt;/XYScale&gt;&lt;ZOrigin&gt;-100000&lt;/ZOrigin&gt;&lt;ZScale&gt;10000&lt;/ZScale&gt;&lt;MOrigin&gt;-100000&lt;/MOrigin&gt;&lt;MScale&gt;10000&lt;/MScale&gt;&lt;XYTolerance&gt;8.9831528411952117e-009&lt;/XYTolerance&gt;&lt;ZTolerance&gt;0.001&lt;/ZTolerance&gt;&lt;MTolerance&gt;0.001&lt;/MTolerance&gt;&lt;HighPrecision&gt;true&lt;/HighPrecision&gt;&lt;LeftLongitude&gt;-180&lt;/LeftLongitude&gt;&lt;WKID&gt;4140&lt;/WKID&gt;&lt;LatestWKID&gt;4617&lt;/LatestWKID&gt;&lt;/GeographicCoordinateSystem&gt;</peXml></coordRef><lineage><Process ToolSource="c:\program files (x86)\arcgis\desktop10.3\ArcToolbox\Toolboxes\Analysis Tools.tbx\Select" Date="20170502" Time="123108" Name="" export="">Select in_memory\Waterbody "C:\Users\vdohar\Projects\Atlas\Geogratis Outputs\Data\LG\AC_1M_Waterbodies.gdb\AC_1M_Waterbodies" #</Process><Process ToolSource="c:\program files (x86)\arcgis\desktop10.3\ArcToolbox\Toolboxes\Data Management Tools.tbx\SetSubtypeField" Date="20170502" Time="123109" Name="" export="">SetSubtypeField "C:\Users\vdohar\Projects\Atlas\Geogratis Outputs\Data/LG/AC_1M_Waterbodies.gdb\AC_1M_Waterbodies" TYPE false</Process><Process ToolSource="c:\program files (x86)\arcgis\desktop10.3\ArcToolbox\Toolboxes\Data Management Tools.tbx\AddSubtype" Date="20170502" Time="123110" Name="" export="">AddSubtype "C:\Users\vdohar\Projects\Atlas\Geogratis Outputs\Data/LG/AC_1M_Waterbodies.gdb\AC_1M_Waterbodies" 1 "Permanent Water"</Process><Process ToolSource="c:\program files (x86)\arcgis\desktop10.3\ArcToolbox\Toolboxes\Data Management Tools.tbx\AddSubtype" Date="20170502" Time="123111" Name="" export="">AddSubtype "C:\Users\vdohar\Projects\Atlas\Geogratis Outputs\Data/LG/AC_1M_Waterbodies.gdb\AC_1M_Waterbodies" 2 "Intermittent Water"</Process><Process ToolSource="c:\program files (x86)\arcgis\desktop10.3\ArcToolbox\Toolboxes\Data Management Tools.tbx\RemoveDomainFromField" Date="20170502" Time="123111" Name="" export="">RemoveDomainFromField "C:\Users\vdohar\Projects\Atlas\Geogratis Outputs\Data/LG/AC_1M_Waterbodies.gdb\AC_1M_Waterbodies" FEATLEVEL #</Process><Process ToolSource="c:\program files (x86)\arcgis\desktop10.3\ArcToolbox\Toolboxes\Data Management Tools.tbx\AddField" Date="20170502" Time="123112" Name="" export="">AddField "C:\Users\vdohar\Projects\Atlas\Geogratis Outputs\Data/LG/AC_1M_Waterbodies.gdb\AC_1M_Waterbodies" FEAT_LEVEL SHORT # # 2 FEAT_LEVEL NULLABLE NON_REQUIRED #</Process><Process ToolSource="c:\program files (x86)\arcgis\desktop10.3\ArcToolbox\Toolboxes\Data Management Tools.tbx\CalculateField" Date="20170502" Time="123139" Name="" export="">CalculateField "C:\Users\vdohar\Projects\Atlas\Geogratis Outputs\Data/LG/AC_1M_Waterbodies.gdb\AC_1M_Waterbodies" FEAT_LEVEL [FEATLEVEL] VB #</Process><Process ToolSource="c:\program files (x86)\arcgis\desktop10.3\ArcToolbox\Toolboxes\Data Management Tools.tbx\DeleteField" Date="20170502" Time="123147" Name="" export="">DeleteField "C:\Users\vdohar\Projects\Atlas\Geogratis Outputs\Data/LG/AC_1M_Waterbodies.gdb\AC_1M_Waterbodies" FEATLEVEL</Process><Process ToolSource="c:\program files (x86)\arcgis\desktop10.3\ArcToolbox\Toolboxes\Data Management Tools.tbx\AssignDomainToField" Date="20170502" Time="123148" Name="" export="">AssignDomainToField "C:\Users\vdohar\Projects\Atlas\Geogratis Outputs\Data/LG/AC_1M_Waterbodies.gdb\AC_1M_Waterbodies" FEAT_LEVEL FeatureLevel '1: Permanent Water';'2: Intermittent Water'</Process><Process ToolSource="c:\program files (x86)\arcgis\desktop10.2\ArcToolbox\Toolboxes\Conversion Tools.tbx\FeatureClassToFeatureClass" Date="20171006" Time="140417">FeatureClassToFeatureClass U:\PROJECTS\GEOMATICS\Robin\basemap_update\AC_1M\AC_1M_Waterbodies.gdb\AC_1M_Waterbodies U:\PROJECTS\GEOMATICS\Robin\basemap_update\BASE_MAP.gdb\HYDROGRAPHY AC_1M_WATERBODIES_2017 # "TYPE "TYPE" true true false 4 Long 0 0 ,First,#,U:\PROJECTS\GEOMATICS\Robin\basemap_update\AC_1M\AC_1M_Waterbodies.gdb\AC_1M_Waterbodies,TYPE,-1,-1;SELECTION "SELECTION" true true false 2 Short 0 0 ,First,#,U:\PROJECTS\GEOMATICS\Robin\basemap_update\AC_1M\AC_1M_Waterbodies.gdb\AC_1M_Waterbodies,SELECTION,-1,-1;RESERVOIR "RESERVOIR" true true false 2 Short 0 0 ,First,#,U:\PROJECTS\GEOMATICS\Robin\basemap_update\AC_1M\AC_1M_Waterbodies.gdb\AC_1M_Waterbodies,RESERVOIR,-1,-1;CGNS "CGNS" true true false 32 Text 0 0 ,First,#,U:\PROJECTS\GEOMATICS\Robin\basemap_update\AC_1M\AC_1M_Waterbodies.gdb\AC_1M_Waterbodies,CGNS,-1,-1;NAME "NAME" true true false 60 Text 0 0 ,First,#,U:\PROJECTS\GEOMATICS\Robin\basemap_update\AC_1M\AC_1M_Waterbodies.gdb\AC_1M_Waterbodies,NAME,-1,-1;NOM "NOM" true true false 60 Text 0 0 ,First,#,U:\PROJECTS\GEOMATICS\Robin\basemap_update\AC_1M\AC_1M_Waterbodies.gdb\AC_1M_Waterbodies,NOM,-1,-1;SHAPE_Length "SHAPE_Length" false true true 8 Double 0 0 ,First,#,U:\PROJECTS\GEOMATICS\Robin\basemap_update\AC_1M\AC_1M_Waterbodies.gdb\AC_1M_Waterbodies,SHAPE_Length,-1,-1;SHAPE_Area "SHAPE_Area" false true true 8 Double 0 0 ,First,#,U:\PROJECTS\GEOMATICS\Robin\basemap_update\AC_1M\AC_1M_Waterbodies.gdb\AC_1M_Waterbodies,SHAPE_Area,-1,-1;FEAT_LEVEL "FEAT_LEVEL" true true false 2 Short 0 0 ,First,#,U:\PROJECTS\GEOMATICS\Robin\basemap_update\AC_1M\AC_1M_Waterbodies.gdb\AC_1M_Waterbodies,FEAT_LEVEL,-1,-1" #</Process></lineage></DataProperties><SyncDate>20171114</SyncDate><SyncTime>08534400</SyncTime><ModDate>20171114</ModDate><ModTime>08534400</ModTime><scaleRange><minScale>150000000</minScale><maxScale>5000</maxScale></scaleRange><ArcGISProfile>ItemDescription</ArcGISProfile></Esri><dataIdInfo><envirDesc Sync="TRUE">Microsoft Windows 7 Version 6.1 (Build 7601) Service Pack 1; Esri ArcGIS 10.2.2.3574</envirDesc><dataLang><languageCode value="eng" Sync="TRUE"/><countryCode value="USA" Sync="TRUE"/></dataLang><idCitation><resTitle Sync="TRUE">AC_1M_WATERBODIES_CAN_2017</resTitle><presForm><PresFormCd value="005" Sync="TRUE"/></presForm></idCitation><spatRpType><SpatRepTypCd value="001" Sync="TRUE"/></spatRpType><dataExt><geoEle xmlns=""><GeoBndBox esriExtentType="search"><exTypeCode Sync="TRUE">1</exTypeCode><westBL Sync="TRUE">-152.700012</westBL><eastBL Sync="TRUE">-52.719279</eastBL><northBL Sync="TRUE">83.056707</northBL><southBL Sync="TRUE">40.725906</southBL></GeoBndBox></geoEle></dataExt><idPurp>Downloaded oct 2nd from http://open.canada.ca/data/en/dataset/e9931fc7-034c-52ad-91c5-6c64d4ba0065

The Atlas of Canada National Scale Data 1:1,000,000 Series consists of boundary, coast, island, place name, railway, river, road, road ferry and waterbody data sets that were compiled to be used for atlas large scale (1:1,000,000 to 1:4,000,000) mapping. These data sets have been integrated so that their relative positions are cartographically correct. Any data outside of Canada included in the data sets is strictly to complete the context of the data.</idPurp></dataIdInfo><mdLang><languageCode value="eng" Sync="TRUE"/><countryCode value="USA" Sync="TRUE"/></mdLang><mdChar><CharSetCd value="004" Sync="TRUE"/></mdChar><distInfo><distFormat><formatName Sync="TRUE">File Geodatabase Feature Class</formatName></distFormat></distInfo><mdHrLv><ScopeCd value="005" Sync="TRUE"/></mdHrLv><mdHrLvName Sync="TRUE">dataset</mdHrLvName><refSysInfo><RefSystem><refSysID><identCode code="4617" Sync="TRUE"/><idCodeSpace Sync="TRUE">EPSG</idCodeSpace><idVersion Sync="TRUE">8.2.6</idVersion></refSysID></RefSystem></refSysInfo><spatRepInfo><VectSpatRep><geometObjs Name="AC_1M_WATERBODIES_CAN_2017"><geoObjTyp><GeoObjTypCd value="002" Sync="TRUE"></GeoObjTypCd></geoObjTyp><geoObjCnt Sync="TRUE">128205</geoObjCnt></geometObjs><topLvl><TopoLevCd value="001" Sync="TRUE"></TopoLevCd></topLvl></VectSpatRep></spatRepInfo><spdoinfo><ptvctinf><esriterm Name="AC_1M_WATERBODIES_CAN_2017"><efeatyp Sync="TRUE">Simple</efeatyp><efeageom code="4" Sync="TRUE"></efeageom><esritopo Sync="TRUE">FALSE</esritopo><efeacnt Sync="TRUE">128205</efeacnt><spindex Sync="TRUE">TRUE</spindex><linrefer Sync="TRUE">FALSE</linrefer></esriterm></ptvctinf></spdoinfo><eainfo><detailed Name="AC_1M_WATERBODIES_CAN_2017"><enttyp><enttypl Sync="TRUE">AC_1M_WATERBODIES_CAN_2017</enttypl><enttypt Sync="TRUE">Feature Class</enttypt><enttypc Sync="TRUE">128205</enttypc></enttyp><attr><attrlabl Sync="TRUE">OBJECTID</attrlabl><attalias Sync="TRUE">OBJECTID</attalias><attrtype Sync="TRUE">OID</attrtype><attwidth Sync="TRUE">4</attwidth><atprecis Sync="TRUE">0</atprecis><attscale Sync="TRUE">0</attscale><attrdef Sync="TRUE">Internal feature number.</attrdef><attrdefs Sync="TRUE">Esri</attrdefs><attrdomv><udom Sync="TRUE">Sequential unique whole numbers that are automatically generated.</udom></attrdomv></attr><attr><attrlabl Sync="TRUE">SHAPE</attrlabl><attalias Sync="TRUE">Shape</attalias><attrtype Sync="TRUE">Geometry</attrtype><attwidth Sync="TRUE">0</attwidth><atprecis Sync="TRUE">0</atprecis><attscale Sync="TRUE">0</attscale><attrdef Sync="TRUE">Feature geometry.</attrdef><attrdefs Sync="TRUE">Esri</attrdefs><attrdomv><udom Sync="TRUE">Coordinates defining the features.</udom></attrdomv></attr><attr><attrlabl Sync="TRUE">TYPE</attrlabl><attalias Sync="TRUE">TYPE</attalias><attrtype Sync="TRUE">Integer</attrtype><attwidth Sync="TRUE">4</attwidth><atprecis Sync="TRUE">0</atprecis><attscale Sync="TRUE">0</attscale></attr><attr><attrlabl Sync="TRUE">SELECTION</attrlabl><attalias Sync="TRUE">SELECTION</attalias><attrtype Sync="TRUE">SmallInteger</attrtype><attwidth Sync="TRUE">2</attwidth><atprecis Sync="TRUE">0</atprecis><attscale Sync="TRUE">0</attscale></attr><attr><attrlabl Sync="TRUE">RESERVOIR</attrlabl><attalias Sync="TRUE">RESERVOIR</attalias><attrtype Sync="TRUE">SmallInteger</attrtype><attwidth Sync="TRUE">2</attwidth><atprecis Sync="TRUE">0</atprecis><attscale Sync="TRUE">0</attscale></attr><attr><attrlabl Sync="TRUE">CGNS</attrlabl><attalias Sync="TRUE">CGNS</attalias><attrtype Sync="TRUE">String</attrtype><attwidth Sync="TRUE">32</attwidth><atprecis Sync="TRUE">0</atprecis><attscale Sync="TRUE">0</attscale></attr><attr><attrlabl Sync="TRUE">NAME</attrlabl><attalias Sync="TRUE">NAME</attalias><attrtype Sync="TRUE">String</attrtype><attwidth Sync="TRUE">60</attwidth><atprecis Sync="TRUE">0</atprecis><attscale Sync="TRUE">0</attscale></attr><attr><attrlabl Sync="TRUE">NOM</attrlabl><attalias Sync="TRUE">NOM</attalias><attrtype Sync="TRUE">String</attrtype><attwidth Sync="TRUE">60</attwidth><atprecis Sync="TRUE">0</atprecis><attscale Sync="TRUE">0</attscale></attr><attr><attrlabl Sync="TRUE">SHAPE_Length</attrlabl><attalias Sync="TRUE">Shape_Length</attalias><attrtype Sync="TRUE">Double</attrtype><attwidth Sync="TRUE">8</attwidth><atprecis Sync="TRUE">0</atprecis><attscale Sync="TRUE">0</attscale><attrdef Sync="TRUE">Length of feature in internal units.</attrdef><attrdefs Sync="TRUE">Esri</attrdefs><attrdomv><udom Sync="TRUE">Positive real numbers that are automatically generated.</udom></attrdomv></attr><attr><attrlabl Sync="TRUE">SHAPE_Area</attrlabl><attalias Sync="TRUE">Shape_Area</attalias><attrtype Sync="TRUE">Double</attrtype><attwidth Sync="TRUE">8</attwidth><atprecis Sync="TRUE">0</atprecis><attscale Sync="TRUE">0</attscale><attrdef Sync="TRUE">Area of feature in internal units squared.</attrdef><attrdefs Sync="TRUE">Esri</attrdefs><attrdomv><udom Sync="TRUE">Positive real numbers that are automatically generated.</udom></attrdomv></attr><attr><attrlabl Sync="TRUE">FEAT_LEVEL</attrlabl><attalias Sync="TRUE">FEAT_LEVEL</attalias><attrtype Sync="TRUE">SmallInteger</attrtype><attwidth Sync="TRUE">2</attwidth><atprecis Sync="TRUE">0</atprecis><attscale Sync="TRUE">0</attscale></attr><subtype><stname Sync="TRUE">Permanent Water</stname><stcode Sync="TRUE">1</stcode><stfield><stfldnm Sync="TRUE">SELECTION</stfldnm><stflddd><domname Sync="TRUE">SelectionLarge</domname><domdesc Sync="TRUE">Density for large scale.</domdesc><domtype Sync="TRUE">Coded Value</domtype><mrgtype Sync="TRUE">Default value</mrgtype><splttype Sync="TRUE">Default value</splttype><domowner Sync="TRUE"></domowner><domfldtp Sync="TRUE">SmallInteger</domfldtp></stflddd></stfield><stfield><stfldnm Sync="TRUE">RESERVOIR</stfldnm><stflddd><domname Sync="TRUE">YesNoUnknown</domname><domdesc Sync="TRUE">Yes, no or unknown value.</domdesc><domtype Sync="TRUE">Coded Value</domtype><mrgtype Sync="TRUE">Default value</mrgtype><splttype Sync="TRUE">Default value</splttype><domowner Sync="TRUE"></domowner><domfldtp Sync="TRUE">SmallInteger</domfldtp></stflddd></stfield><stfield><stfldnm Sync="TRUE">FEAT_LEVEL</stfldnm><stflddd><domname Sync="TRUE">FeatureLevel</domname><domdesc Sync="TRUE">Level of water and island polygons for reconstruction.</domdesc><domtype Sync="TRUE">Range</domtype><mrgtype Sync="TRUE">Default value</mrgtype><splttype Sync="TRUE">Default value</splttype><domowner Sync="TRUE"></domowner><domfldtp Sync="TRUE">SmallInteger</domfldtp></stflddd></stfield></subtype><subtype><stname Sync="TRUE">Intermittent Water</stname><stcode Sync="TRUE">2</stcode><stfield><stfldnm Sync="TRUE">SELECTION</stfldnm><stflddd><domname Sync="TRUE">SelectionLarge</domname><domdesc Sync="TRUE">Density for large scale.</domdesc><domtype Sync="TRUE">Coded Value</domtype><mrgtype Sync="TRUE">Default value</mrgtype><splttype Sync="TRUE">Default value</splttype><domowner Sync="TRUE"></domowner><domfldtp Sync="TRUE">SmallInteger</domfldtp></stflddd></stfield><stfield><stfldnm Sync="TRUE">RESERVOIR</stfldnm><stflddd><domname Sync="TRUE">YesNoUnknown</domname><domdesc Sync="TRUE">Yes, no or unknown value.</domdesc><domtype Sync="TRUE">Coded Value</domtype><mrgtype Sync="TRUE">Default value</mrgtype><splttype Sync="TRUE">Default value</splttype><domowner Sync="TRUE"></domowner><domfldtp Sync="TRUE">SmallInteger</domfldtp></stflddd></stfield><stfield><stfldnm Sync="TRUE">FEAT_LEVEL</stfldnm><stflddd><domname Sync="TRUE">FeatureLevel</domname><domdesc Sync="TRUE">Level of water and island polygons for reconstruction.</domdesc><domtype Sync="TRUE">Range</domtype><mrgtype Sync="TRUE">Default value</mrgtype><splttype Sync="TRUE">Default value</splttype><domowner Sync="TRUE"></domowner><domfldtp Sync="TRUE">SmallInteger</domfldtp></stflddd></stfield></subtype></detailed></eainfo><mdDateSt Sync="TRUE">20171114</mdDateSt></metadata>
