# Supplementary material for: A cost efficient spatially balanced hierarchical sampling design for monitoring boreal birds incorporating access costs and habitat stratification
Source: PLoS One. 2020 Jun 16;15(6):e0234494. doi: 10.1371/journal.pone.0234494 (PMC7297386; doi:10.1371/journal.pone.0234494)
Supplement: S5 Data — (ZIP) [file pone.0234494.s005.zip › AG_1M_ECOREGIONS_CAN.shp.xml]

<?xml version="1.0" encoding="UTF-8"?>
<metadata xmlns:xsi="http://www.w3.org/2001/XMLSchema-instance"><mdStanName Sync="TRUE">ISO 19115 Geographic Information - Metadata</mdStanName><mdStanVer Sync="TRUE">DIS_ESRI1.0</mdStanVer><mdHrLvName Sync="TRUE">dataset</mdHrLvName><refSysInfo><RefSystem><refSysID><identCode Sync="TRUE" value="3857" code="4617">GCS_North_American_1983</identCode><idCodeSpace Sync="TRUE">EPSG</idCodeSpace><idVersion Sync="TRUE">8.2.6</idVersion></refSysID></RefSystem></refSysInfo><mdDateSt Sync="TRUE">20171110</mdDateSt><mdLang><languageCode Sync="TRUE" value="eng"/><countryCode value="USA" Sync="TRUE"/></mdLang><mdChar><CharSetCd Sync="TRUE" value="004"/></mdChar><mdHrLv><ScopeCd Sync="TRUE" value="005"/></mdHrLv><Esri><scaleRange><minScale>150000000</minScale><maxScale>5000</maxScale></scaleRange><ArcGISFormat>1.0</ArcGISFormat><ArcGISProfile>ItemDescription</ArcGISProfile><DataProperties><itemProps><itemName Sync="TRUE">AG_1M_ECOREGIONS_CAN_2017</itemName><imsContentType Sync="TRUE">002</imsContentType><nativeExtBox><westBL Sync="TRUE">-140.999443</westBL><eastBL Sync="TRUE">-52.364570</eastBL><southBL Sync="TRUE">41.673546</southBL><northBL Sync="TRUE">83.633166</northBL><exTypeCode Sync="TRUE">1</exTypeCode></nativeExtBox><itemLocation><linkage Sync="TRUE">file://\\wyka04lbmapdog7\cws\PROJECTS\GEOMATICS\Robin\basemap_update\BASE_MAP.gdb</linkage><protocol Sync="TRUE">Local Area Network</protocol></itemLocation></itemProps><coordRef><type Sync="TRUE">Geographic</type><geogcsn Sync="TRUE">GCS_North_American_1983_CSRS</geogcsn><csUnits Sync="TRUE">Angular Unit: Degree (0.017453)</csUnits><peXml Sync="TRUE">&lt;GeographicCoordinateSystem xsi:type='typens:GeographicCoordinateSystem' xmlns:xsi='http://www.w3.org/2001/XMLSchema-instance' xmlns:xs='http://www.w3.org/2001/XMLSchema' xmlns:typens='http://www.esri.com/schemas/ArcGIS/10.1'&gt;&lt;WKT&gt;GEOGCS[&amp;quot;GCS_North_American_1983_CSRS&amp;quot;,DATUM[&amp;quot;D_North_American_1983_CSRS&amp;quot;,SPHEROID[&amp;quot;GRS_1980&amp;quot;,6378137.0,298.257222101]],PRIMEM[&amp;quot;Greenwich&amp;quot;,0.0],UNIT[&amp;quot;Degree&amp;quot;,0.0174532925199433],AUTHORITY[&amp;quot;EPSG&amp;quot;,4617]]&lt;/WKT&gt;&lt;XOrigin&gt;-399.99999999999989&lt;/XOrigin&gt;&lt;YOrigin&gt;-399.99999999999989&lt;/YOrigin&gt;&lt;XYScale&gt;1000000000.0000001&lt;/XYScale&gt;&lt;ZOrigin&gt;-100000&lt;/ZOrigin&gt;&lt;ZScale&gt;10000&lt;/ZScale&gt;&lt;MOrigin&gt;-100000&lt;/MOrigin&gt;&lt;MScale&gt;10000&lt;/MScale&gt;&lt;XYTolerance&gt;8.9831528411952117e-009&lt;/XYTolerance&gt;&lt;ZTolerance&gt;0.001&lt;/ZTolerance&gt;&lt;MTolerance&gt;0.001&lt;/MTolerance&gt;&lt;HighPrecision&gt;true&lt;/HighPrecision&gt;&lt;LeftLongitude&gt;-180&lt;/LeftLongitude&gt;&lt;WKID&gt;4140&lt;/WKID&gt;&lt;LatestWKID&gt;4617&lt;/LatestWKID&gt;&lt;/GeographicCoordinateSystem&gt;</peXml></coordRef><lineage><Process ToolSource="c:\program files (x86)\arcgis\desktop10.2\ArcToolbox\Toolboxes\Conversion Tools.tbx\FeatureClassToFeatureClass" Date="20171021" Time="115924" Name="" export="">FeatureClassToFeatureClass U:\PROJECTS\GEOMATICS\Robin\basemap_update\conservation_data\BIO_CA_TER_ECOREGION_V2_2.gdb\BIO_CA_TER_ECOREGION_V2_2 U:\PROJECTS\GEOMATICS\Robin\basemap_update\BASE_MAP.gdb\CONSERVATION AG_1M_ECOREGIONS_CAN_2017 # "ECOREGION_ID "ECOREGION_ID" true true false 2 Short 0 0 ,First,#,U:\PROJECTS\GEOMATICS\Robin\basemap_update\conservation_data\BIO_CA_TER_ECOREGION_V2_2.gdb\BIO_CA_TER_ECOREGION_V2_2,ECOREGION_ID,-1,-1;ECOZONE_ID "ECOZONE_ID" true true false 2 Short 0 0 ,First,#,U:\PROJECTS\GEOMATICS\Robin\basemap_update\conservation_data\BIO_CA_TER_ECOREGION_V2_2.gdb\BIO_CA_TER_ECOREGION_V2_2,ECOZONE_ID,-1,-1;ECOPROVINCE_ID "ECOPROVINCE_ID" true true false 4 Float 0 0 ,First,#,U:\PROJECTS\GEOMATICS\Robin\basemap_update\conservation_data\BIO_CA_TER_ECOREGION_V2_2.gdb\BIO_CA_TER_ECOREGION_V2_2,ECOPROVINCE_ID,-1,-1;ECOREGION_NAME_EN "ECOREGION_NAME_EN" true true false 50 Text 0 0 ,First,#,U:\PROJECTS\GEOMATICS\Robin\basemap_update\conservation_data\BIO_CA_TER_ECOREGION_V2_2.gdb\BIO_CA_TER_ECOREGION_V2_2,ECOREGION_NAME_EN,-1,-1;ECOREGION_NAME_FR "ECOREGION_NAME_FR" true true false 55 Text 0 0 ,First,#,U:\PROJECTS\GEOMATICS\Robin\basemap_update\conservation_data\BIO_CA_TER_ECOREGION_V2_2.gdb\BIO_CA_TER_ECOREGION_V2_2,ECOREGION_NAME_FR,-1,-1;SHAPE_Length "SHAPE_Length" false true true 8 Double 0 0 ,First,#,U:\PROJECTS\GEOMATICS\Robin\basemap_update\conservation_data\BIO_CA_TER_ECOREGION_V2_2.gdb\BIO_CA_TER_ECOREGION_V2_2,SHAPE_Length,-1,-1;SHAPE_Area "SHAPE_Area" false true true 8 Double 0 0 ,First,#,U:\PROJECTS\GEOMATICS\Robin\basemap_update\conservation_data\BIO_CA_TER_ECOREGION_V2_2.gdb\BIO_CA_TER_ECOREGION_V2_2,SHAPE_Area,-1,-1" #</Process></lineage></DataProperties><SyncDate>20171110</SyncDate><SyncTime>10080000</SyncTime><ModDate>20171110</ModDate><ModTime>10080000</ModTime><CreaDate>20191202</CreaDate><CreaTime>11014200</CreaTime><ArcGISstyle>North American Profile of ISO19115 2003</ArcGISstyle><SyncOnce>FALSE</SyncOnce></Esri><distInfo xmlns=""><distTranOps xmlns=""><onLineSrc xmlns=""><orName>English Metadata UID</orName><orDesc>{ADE80D26-61F5-439E-8966-73B352811FE6}</orDesc></onLineSrc><onLineSrc xmlns=""><orName>French Metadata UID</orName><orDesc>{1DFAE453-61D1-4FA3-9626-DBDB760FB6E1}</orDesc></onLineSrc></distTranOps><distFormat xmlns=""><formatName Sync="TRUE">File Geodatabase Feature Class</formatName></distFormat></distInfo><dataIdInfo><envirDesc Sync="TRUE">Microsoft Windows 7 Version 6.1 (Build 7601) Service Pack 1; Esri ArcGIS 10.2.2.3574</envirDesc><dataLang><languageCode value="eng" Sync="TRUE"/><countryCode value="USA" Sync="TRUE"/></dataLang><idCitation><resTitle Sync="TRUE">AG_1M_ECOREGIONS_CAN_2017</resTitle><presForm><PresFormCd value="005" Sync="TRUE"/></presForm></idCitation><spatRpType><SpatRepTypCd value="001" Sync="TRUE"/></spatRpType><dataExt><geoEle xmlns=""><GeoBndBox esriExtentType="search"><exTypeCode Sync="TRUE">1</exTypeCode><westBL Sync="TRUE">-140.999443</westBL><eastBL Sync="TRUE">-52.364570</eastBL><northBL Sync="TRUE">83.633166</northBL><southBL Sync="TRUE">41.673546</southBL></GeoBndBox></geoEle></dataExt><idPurp>Downloaded October 2017 from National Atlas of Canada via Geogratis. 
Contained within the 5th Edition (1978 to 1995) of the National Atlas of Canada is a map that shows the first three levels of Environment Canada's hierarchical ecological land classification system: ecozones, then ecoprovinces and finally 177 ecoregions.</idPurp></dataIdInfo><spatRepInfo><VectSpatRep><geometObjs Name="AG_1M_ECOREGIONS_CAN_2017"><geoObjTyp><GeoObjTypCd value="002" Sync="TRUE"></GeoObjTypCd></geoObjTyp><geoObjCnt Sync="TRUE">218</geoObjCnt></geometObjs><topLvl><TopoLevCd value="001" Sync="TRUE"></TopoLevCd></topLvl></VectSpatRep></spatRepInfo><spdoinfo><ptvctinf><esriterm Name="AG_1M_ECOREGIONS_CAN_2017"><efeatyp Sync="TRUE">Simple</efeatyp><efeageom code="4" Sync="TRUE"></efeageom><esritopo Sync="TRUE">FALSE</esritopo><efeacnt Sync="TRUE">218</efeacnt><spindex Sync="TRUE">TRUE</spindex><linrefer Sync="TRUE">FALSE</linrefer></esriterm></ptvctinf></spdoinfo><eainfo><detailed Name="AG_1M_ECOREGIONS_CAN_2017"><enttyp><enttypl Sync="TRUE">AG_1M_ECOREGIONS_CAN_2017</enttypl><enttypt Sync="TRUE">Feature Class</enttypt><enttypc Sync="TRUE">218</enttypc></enttyp><attr><attrlabl Sync="TRUE">OBJECTID</attrlabl><attalias Sync="TRUE">OBJECTID</attalias><attrtype Sync="TRUE">OID</attrtype><attwidth Sync="TRUE">4</attwidth><atprecis Sync="TRUE">0</atprecis><attscale Sync="TRUE">0</attscale><attrdef Sync="TRUE">Internal feature number.</attrdef><attrdefs Sync="TRUE">Esri</attrdefs><attrdomv><udom Sync="TRUE">Sequential unique whole numbers that are automatically generated.</udom></attrdomv></attr><attr><attrlabl Sync="TRUE">ECOREGION_ID</attrlabl><attalias Sync="TRUE">ECOREGION_ID</attalias><attrtype Sync="TRUE">SmallInteger</attrtype><attwidth Sync="TRUE">2</attwidth><atprecis Sync="TRUE">0</atprecis><attscale Sync="TRUE">0</attscale></attr><attr><attrlabl Sync="TRUE">ECOZONE_ID</attrlabl><attalias Sync="TRUE">ECOZONE_ID</attalias><attrtype Sync="TRUE">SmallInteger</attrtype><attwidth Sync="TRUE">2</attwidth><atprecis Sync="TRUE">0</atprecis><attscale Sync="TRUE">0</attscale></attr><attr><attrlabl Sync="TRUE">ECOPROVINCE_ID</attrlabl><attalias Sync="TRUE">ECOPROVINCE_ID</attalias><attrtype Sync="TRUE">Single</attrtype><attwidth Sync="TRUE">4</attwidth><atprecis Sync="TRUE">0</atprecis><attscale Sync="TRUE">0</attscale></attr><attr><attrlabl Sync="TRUE">ECOREGION_NAME_EN</attrlabl><attalias Sync="TRUE">ECOREGION_NAME_EN</attalias><attrtype Sync="TRUE">String</attrtype><attwidth Sync="TRUE">50</attwidth><atprecis Sync="TRUE">0</atprecis><attscale Sync="TRUE">0</attscale></attr><attr><attrlabl Sync="TRUE">ECOREGION_NAME_FR</attrlabl><attalias Sync="TRUE">ECOREGION_NAME_FR</attalias><attrtype Sync="TRUE">String</attrtype><attwidth Sync="TRUE">55</attwidth><atprecis Sync="TRUE">0</atprecis><attscale Sync="TRUE">0</attscale></attr><attr><attrlabl Sync="TRUE">SHAPE</attrlabl><attalias Sync="TRUE">Shape</attalias><attrtype Sync="TRUE">Geometry</attrtype><attwidth Sync="TRUE">0</attwidth><atprecis Sync="TRUE">0</atprecis><attscale Sync="TRUE">0</attscale><attrdef Sync="TRUE">Feature geometry.</attrdef><attrdefs Sync="TRUE">Esri</attrdefs><attrdomv><udom Sync="TRUE">Coordinates defining the features.</udom></attrdomv></attr><attr><attrlabl Sync="TRUE">SHAPE_Length</attrlabl><attalias Sync="TRUE">Shape_Length</attalias><attrtype Sync="TRUE">Double</attrtype><attwidth Sync="TRUE">8</attwidth><atprecis Sync="TRUE">0</atprecis><attscale Sync="TRUE">0</attscale><attrdef Sync="TRUE">Length of feature in internal units.</attrdef><attrdefs Sync="TRUE">Esri</attrdefs><attrdomv><udom Sync="TRUE">Positive real numbers that are automatically generated.</udom></attrdomv></attr><attr><attrlabl Sync="TRUE">SHAPE_Area</attrlabl><attalias Sync="TRUE">Shape_Area</attalias><attrtype Sync="TRUE">Double</attrtype><attwidth Sync="TRUE">8</attwidth><atprecis Sync="TRUE">0</atprecis><attscale Sync="TRUE">0</attscale><attrdef Sync="TRUE">Area of feature in internal units squared.</attrdef><attrdefs Sync="TRUE">Esri</attrdefs><attrdomv><udom Sync="TRUE">Positive real numbers that are automatically generated.</udom></attrdomv></attr></detailed></eainfo></metadata>
