# Supplementary material for: A cost efficient spatially balanced hierarchical sampling design for monitoring boreal birds incorporating access costs and habitat stratification
Source: PLoS One. 2020 Jun 16;15(6):e0234494. doi: 10.1371/journal.pone.0234494 (PMC7297386; doi:10.1371/journal.pone.0234494)
Supplement: S5 Data — (ZIP) [file pone.0234494.s005.zip › lpr_000a16a_e.prj]

PROJCS["PCS_Lambert_Conformal_Conic",GEOGCS["GCS_North_American_1983",DATUM["D_North_American_1983",SPHEROID["GRS_1980",6378137.0,298.257222101]],PRIMEM["Greenwich",0.0],UNIT["Degree",0.0174532925199433]],PROJECTION["Lambert_Conformal_Conic"],PARAMETER["False_Easting",6200000.0],PARAMETER["False_Northing",3000000.0],PARAMETER["Central_Meridian",-91.86666666666666],PARAMETER["Standard_Parallel_1",49.0],PARAMETER["Standard_Parallel_2",77.0],PARAMETER["Latitude_Of_Origin",63.390675],UNIT["Meter",1.0]]
