# Supplementary material for: A cost efficient spatially balanced hierarchical sampling design for monitoring boreal birds incorporating access costs and habitat stratification
Source: PLoS One. 2020 Jun 16;15(6):e0234494. doi: 10.1371/journal.pone.0234494 (PMC7297386; doi:10.1371/journal.pone.0234494)
Supplement: S6 Data — (R) [file pone.0234494.s006.r]

#######################################################################################################################################
#                                                   BOSS PSU selection code

#    Required: computer with at least 8 GB of RAM (may need more if larger area than Manitoba boreal is covered)
#    Recommended: computer with at least 10 CPU cores. Will work on fewer cores, but vastly more time is needed for the just grts function:

#how to estimate the time needed to run the grts function:

Ndraws= 100
Ncores = 1 # run lines 55-59 if unsure

drawtime <- Ndraws * (0.2/Ncores)
drawtime #IN HOURS

rm(Ndraws,drawtime)

#     Alternative PSU selection codes for true parallel in cloud computing: 
#     Recommended for running 1000or more draws, or if a global pandemic unexpectedly removes access to office multicore processor                             
#     MB_BOSS_CC1_install_packages.r, MB_BOSS_CC2_select_true_parellel.r &  MB_BOSS_CC3_assign_true_parallel.R    

#     SSU selection code for after optimal draw is chosen: 
#     MB_BOSS_SSU_select.R 
#
#    Code authors: Steven Van Wilgenburg, Greg Campbell, Dean Evans, Logan Macleod, Caitlin Mader (last edit CM, March 31 2020)
#
#
#
#####################################################################################################################################


#   Some find & replace before you begin:
#   "MB" to  your jurisdiction abbreviation
#   "Manitoba" to your jurisdiction
#   "C:/Users/caitlin/Desktop/WLSD/manitoba/MB_Atlas/testrun/Manitoba_selection/" to your directory
#   ""MB_brandt_hex_2020.shp", p4s= NAD.proj" to your hexagon cost surface file and projection string


#Temp block 1 : only run on first run
install.packages("MBHdesign")
install.packages("spsurvey")
install.packages("maptools")
install.packages("rgeos")
install.packages("raster")
install.packages("car")
install.packages("sf")
install.packages("tidyverse")
install.packages("sp")
install.packages("rgdal")
install.packages("lakemorpho")
install.packages("dplyr")
install.packages("car")
install.packages("doBy")
install.packages("gdata")
install.packages("ggplot2")
install.packages("nngeo")
install.packages("reshape2")
install.packages("viridis")
install.packages("scales")
#end Temp block 1

library(parallel) 
Ncores <- (detectCores())-2 #Number of available CPU cores. 
#will need this number later on, but the parallel package will interfere with the SNOW package
#but the parallel package will interfere with the doSNOW and foreach packages, so we will remove it now.
detach("package:parallel", unload = TRUE)


library(MBHdesign)
library(spsurvey)
library(maptools)
library(rgeos)
library(raster)
library(car)
library(sf)
library(tidyverse)
library(sp)
library(rgdal)
library(lakemorpho)
library(dplyr)
library(car)
library(doBy)
library(gdata)
library(ggplot2)
library(nngeo)
library(reshape2)
library(viridis)
library(scales)


setwd("C:/Users/caitlin/Desktop/WLSD/manitoba/MB_Atlas/testrun/Manitoba_selection")


###################################################################################################################################
##########################################          IMPORT THE SAMPLING FRAME            ##########################################
###################################################################################################################################


# Albers equal-area projection parameters based on above

laea.proj <- "+proj=laea +lat_0=0 +lon_0=-100 +x_0=0 +y_0=0 +a=6370997 +b=6370997 +units=m +no_defs" # use this because it is lccc10 projection
NAD.proj <- "+proj=utm +zone=14 +ellps=GRS80 +datum=NAD83 +units=m +no_defs " #Manitoba hexagons are in this projection


hexagons<-readOGR("MB_brandt_hex_2020.shp", p4s= NAD.proj)
LCCC10 <- raster("C:/Users/caitlin/Desktop/WLSD/manitoba/MB_Atlas/testrun/Manitoba_selection/NA_LandCover_2010_25haMMU/NA_LandCover_2010_25haMMU.tif")
hexagons <- spTransform(hexagons, crs(LCCC10)) #transform to be in same projection as raster


#plot(hexagons, col=hexagons$Min_Cost) #optional, takes time
hexagons$cost_prob<-1/sqrt(hexagons$Min_Cost)

#first run only
#writeOGR(hexagons, "C:/Users/caitlin/Desktop/WLSD/manitoba/MB_Atlas/testrun/Manitoba_selection/", "hexagons", driver = "ESRI Shapefile", overwrite = TRUE)

## now use the final_hexagons to clip lccc10 raster
# read in lccc10 file

###################------------    the following section is to create habitat selected MB.rast dataset.
##################------------     Can be removed after first successful creation of MB.rast after masking and removal of unwanted habitat classes
#################-------------     Temporarily replaced with the following load of dataset, because mask() takes around 45 minutes

# temporary section 2: only run on first run
MB.rast <- crop(LCCC10,as(hexagons,"Spatial")) # LCCC raster for MB only
MB.rast <- mask(MB.rast,hexagons,"Spatial", overwrite = TRUE)

# remove habitat classes not wanted in the model
MB.rast <- calc(MB.rast, fun=function(x){x[x==19] <- NA; return(x)}) # remove snow and ice
MB.rast <- calc(MB.rast, fun=function(x){x[x==18] <- NA; return(x)}) # water
MB.rast <- calc(MB.rast, fun=function(x){x[x==17] <- NA; return(x)}) # urban
MB.rast <- calc(MB.rast, fun=function(x){x[x==15] <- NA; return(x)}) # cropland
MB.rast <- calc(MB.rast, fun=function(x){x[x==0] <- NA; return(x)}) # pixels not included in the cropping
writeRaster(MB.rast,filename="MB.rast.tif",format="GTiff",overwrite=TRUE)
#end of temporary section 2

# If not first run, replace temorary section 2 with MR.rast load:
MB.rast <- raster("C:/Users/caitlin/Desktop/WLSD/manitoba/MB_Atlas/testrun/Manitoba_selection/MB.rast.tif")
plot(MB.rast)
plot(hexagons, add = TRUE) #check to make sure these line up properly


rm(LCCC10) # clear some memory

##############################################################################################################
############################ Now calculating Habitat Probabilities for ecoregion #############################

##### Target sample sizes

sample_allocation<-read.csv("S3.csv") ### Supporting Information S3
sample_allocation<-subset(sample_allocation, POL_DIV=="Manitoba")
samplesize<-as.vector(sample_allocation$sample.size)  #  #### 


#
REGION_NAM<-as.vector(sample_allocation$ECOREGION_ID)
sample.size<-data.frame(samplesize, REGION_NAM)
sample.size

eco.list <-REGION_NAM


###################
##### insert habitat class data for future evaluation

columns= c(colnames(hexagons@data), "habprob")
empty.table <- data.frame(matrix(ncol = length(columns), nrow = 0))
colnames(empty.table)<-columns


write.table(empty.table,"hex_hab_probs2020.csv",sep=",", row.names=F,col.names=T,append=F)
rm(empty.table)
rm(merge.eco.hab.pix)
rm(eco.hab.hex)
eco = eco.list[1]
eco.fn<-function(eco){
  
  eco.rast <- crop(MB.rast,as(subset(hexagons,REGION_NAM==eco),"Spatial")) 
  eco.rast <- mask(eco.rast,subset(hexagons,REGION_NAM==eco)) # clip to the ecoregion
  
  # create pixel hab probs
  eco.freq <- as.data.frame(freq(eco.rast)) # table of counts of pixels for each hab class in ecoregion
  eco.freq <- subset(eco.freq,!value %in% NA)# remove NA from calculations
  eco.freq$habprob <- 1/(nrow(eco.freq))/eco.freq$count # calculate probs for each class
  
  # create matrix to reclassify rasters so that pixel value = hab prob
  eco.old <- eco.freq[["value"]]
  eco.new <- eco.freq[["habprob"]]
  eco.mat <- matrix(c(rbind(eco.old,eco.new)),ncol=2,byrow=TRUE)
  eco.hab.pix <- reclassify(eco.rast,eco.mat) # new raster with pixel hab prob
  writeRaster(eco.hab.pix, filename = "eco.hab.pix.tif", format = "GTiff", overwrite=TRUE)

   ## now sum the hab prob pixel values by hexagon to obtain hex hab prob
  if (exists("merge.eco.hab.pix")) {
    merge.eco.hab.pix <<- merge(merge.eco.hab.pix, eco.hab.pix)
  } else {
    merge.eco.hab.pix <<- eco.hab.pix
  
  }
  
  
  eco.hab.hex <- raster::extract(eco.hab.pix,subset(hexagons,REGION_NAM==eco)
                                  ,fun=sum,na.rm=TRUE,df=TRUE,sp=TRUE) # new hexagon file with hab probs
  
  eco.hab.hex <- st_as_sf(eco.hab.hex) # convert sp object to sf
  
  colnames(eco.hab.hex)[colnames(eco.hab.hex)=="MB.rast"] <- "habprob"
  #export to csv table and shapefile
  write.table(eco.hab.hex,"hex_hab_probs2020.csv",sep=",", row.names=F,append=T, col.names=!file.exists("hex_hab_probs2020.csv"))
  #st_write(obj=eco.hab.hex,dsn=paste(eco,"hab_hexes.shp"))
  
}


#this will take several hours. Suggestion run overnight or figure out how to run in parallel
# temporary block 3: run only on first run
lapply(eco.list,eco.fn) 
writeRaster(merge.eco.hab.pix, "C:/Users/caitlin/Desktop/WLSD/manitoba/MB_Atlas/testrun/Manitoba_selection/habprobraster.tif", format = "GTiff", overwrite=TRUE)


rm(merge.eco.hab.pix, eco.hab.hex, eco.rast,MB.rast,eco.hab.pix) 

eco.hab.hex <-st_read("hex_hab_probs2020.csv") #read in hab probs by hexagon file just created
eco.hab.hex <- select(eco.hab.hex,ET_Index, habprob) #get rid of unneeded columns
eco.hab.hex$habprob <-as.numeric(paste(eco.hab.hex$habprob)) #Why was this a factor in the first place? I don't know. Sloppy but it works.
hexagons@data <- left_join(hexagons@data, eco.hab.hex, by ="ET_Index") #join hab probabilities
eco.hab.hex <- hexagons
eco.hab.hex@data <- select(eco.hab.hex@data, ET_Index, habprob) #make a hab.prob.shapefile for good measure. You don't really need it though


writeOGR(eco.hab.hex, "C:/Users/caitlin/Desktop/WLSD/manitoba/MB_Atlas/testrun/Manitoba_selection", "ecohabhex", driver = "ESRI Shapefile") #Wrote in new shapefile, temporarily replaced this step with load
rm(eco.hab.hexdat,eco.freq,eco.mat,eco.hab.hex)
#end temporary block 3


#eco.fn currently does not work in parallel due to required exchange of objects between function and global environments to create merge.eco.hab.pix, and multiple outputs to generate hab probs at both the pixel and hexagon level
#If a workaround is found, use following code to run in parallel

#library(doSNOW) #must use doSNOW instead of parallel because windows doesn't support multiple cores with parallel for some stupid reason
#library(foreach)


#cl <- makeCluster(Ncores) #number of CPU cores to use in cluster
#registerDoSNOW(cl) #registers cluster on parallel backend

#export variables and packages used in the eco.fn function to the cluster so it knows what's up
#ecolist <-paste0(gsub(" ", "",eco.list,fixed=TRUE))
#hablist <-list()
#variables <- c("MB.rast", "hexagons","ecolist","hablist")
#clusterExport(cl, variables)
#clusterEvalQ(cl, library("raster"))
#clusterEvalQ(cl, library("rgdal"))
#clusterEvalQ(cl, library("sf"))

#parLapply(cl,eco.list,eco.fn)
#writeRaster(eco.hab.pix, filename = "eco.hab.pix.tif", format = "GTiff", overwrite=TRUE)
#writeRaster(merge.eco.hab.pix,filename="merge.eco.hab.pix2.tif",format="GTiff",overwrite=FALSE)


##############################################################################################################
############################# Add hab prob and cost prob to NL hexagon layer ##################################
HabProbraster <- raster("C:/Users/caitlin/Desktop/WLSD/manitoba/MB_Atlas/testrun/Manitoba_selection/habprobraster.tif")
plot(HabProbraster)


#an alternative, slower way to generate eco.hab.hex. An option if eco.fn is run in paralell

#eco.hab.hex <- raster::extract(HabProbraster,hexagons,fun=sum,na.rm=TRUE,df=TRUE,sp=TRUE) # Takes over 4 hours to run. new hexagon file with hab probs
#writeOGR(eco.hab.hex, "C:/Users/caitlin/Desktop/WLSD/manitoba/MB_Atlas/testrun/Manitoba_selection", "ecohabhexrgenerated", driver = "ESRI Shapefile") #Wrote in new shapefile, temporarily replaced this step with load

#eco.hab.hex<-readOGR("ecohabhex.shp", p4s= laea.proj)
#habprobs <-data.frame(eco.hab.hex@data$ET_Index,eco.hab.hex@data$habprob)
#colnames(habprobs) <-c("ET_Index","habprob")

#habprobs <- habprobs[order(habprobs$ET_Index),]
#hexagons@data$habprob <- habprobs$habprob

#save.image("Design_MB_feb28.RData")

rm(habprobs)

###### CALCULATE THE INCLUSION PROBABILITY
###### NOTE 1: The variable Balanced is the habitat based inclusion probabilities for Balanced draw (weighted in Mahon parlance) 
###### NOTE 2: The variable invsqrCost is the inverse square root of the minimum cost (across differeint methods) to access the hexagon
###### NOTE 3: HOLDING HABITAT CONSTANT SO IT IS EASY TO TEST WHETHER COST IS HAVING ANY EFFECT

hexagons$p<-(hexagons$habprob*hexagons$cost_prob)/sum(hexagons$habprob*hexagons$cost_prob)

library(velox)

## calculate area of each habitat type in each hexagon ### USE Velox to make it faster
# note that classes, 3,4,7,9 and 15 don't appear in MB raster 

#### CHECK to make sure habitat classes in the target jurisdiction correspond to these nunbers

MB.rast_1 <- velox(reclassify(MB.rast,cbind(c(2:16),NA))) # create raster for each habitat class.  //isolates 1
MB.rast_2 <- velox(reclassify(MB.rast,cbind(c(1,3:16),NA))) #isolates 2
MB.rast_5 <- velox(reclassify(MB.rast,cbind(c(1:2,6:16),NA))) #isolates 5
MB.rast_6 <- velox(reclassify(MB.rast,cbind(c(1:5,8:16),NA))) #isolates  6
MB.rast_8 <- velox(reclassify(MB.rast,cbind(c(1:6,10:16),NA))) #isolates  8
MB.rast_10 <- velox(reclassify(MB.rast,cbind(c(1:8,11:16),NA))) #isolates 10
MB.rast_11 <- velox(reclassify(MB.rast,cbind(c(1:10,12:16),NA))) #isolates 11
MB.rast_12 <- velox(reclassify(MB.rast,cbind(c(1:11,13:16),NA))) #isolates 12
MB.rast_13 <- velox(reclassify(MB.rast,cbind(c(1:12,14:16),NA))) #isolates  13
MB.rast_14 <- velox(reclassify(MB.rast,cbind(c(1:13,16),NA))) #isolates 14
MB.rast_16 <- velox(reclassify(MB.rast,cbind(c(1:14),NA))) #isolates 16


# no count function for raster extract so sum the # pixels and divide by the value to get a count for each hex

hexagons$hab_1 <- as.numeric(MB.rast_1$extract(hexagons,fun=function(x){sum(x,na.rm = T)})) 
hexagons$hab_2 <- as.numeric(MB.rast_2$extract(hexagons,fun=function(x){sum(x,na.rm = T)/2}))
hexagons$hab_5 <- as.numeric(MB.rast_5$extract(hexagons,fun=function(x){sum(x,na.rm = T)/5}))
hexagons$hab_6 <- as.numeric(MB.rast_6$extract(hexagons,fun=function(x){sum(x,na.rm = T)/6}))
hexagons$hab_8 <- as.numeric(MB.rast_8$extract(hexagons,fun=function(x){sum(x,na.rm = T)/8}))
hexagons$hab_10 <- as.numeric(MB.rast_10$extract(hexagons,fun=function(x){sum(x,na.rm = T)/10}))
hexagons$hab_11 <- as.numeric(MB.rast_11$extract(hexagons,fun=function(x){sum(x,na.rm = T)/11}))
hexagons$hab_12 <- as.numeric(MB.rast_12$extract(hexagons,fun=function(x){sum(x,na.rm = T)/12}))
hexagons$hab_13 <- as.numeric(MB.rast_13$extract(hexagons,fun=function(x){sum(x,na.rm = T)/13}))
hexagons$hab_14 <- as.numeric(MB.rast_14$extract(hexagons,fun=function(x){sum(x,na.rm = T)/14}))
hexagons$hab_16 <- as.numeric(MB.rast_16$extract(hexagons,fun=function(x){sum(x,na.rm = T)/16}))


rm(MB.rast_1,MB.rast_2,MB.rast_5,MB.rast_6,MB.rast_8,MB.rast_10,MB.rast_11,MB.rast_12,MB.rast_13,MB.rast_14,MB.rast_16)


### dividing by sum puts on probability scale (i.e. all hexagons will sum to 1)


#####################################################################################################################################
#
#                                    Remove hexagons that are not surveyable     
#
#
####################################################################################################################################

#start with the easy removal:

hexagons<-subset(hexagons, p!=0) #remove hexagons with zero probability (usually 100% water or cropland)
plot(hexagons)

writeOGR(hexagons, "C:/Users/caitlin/Desktop/WLSD/manitoba/MB_Atlas/testrun/Manitoba_selection", "hexagons", driver = "ESRI Shapefile", overwrite = TRUE)

####################################################################################################################################
#
#
#
#                     This step involves some decision making, and then running the surveyable_land code separately
#                     This is because the surveyable_land code is extremely demanding in CPU hours, even in parallel
#                     Examining the data in ArcGIS or QGIS is recommended

#                               
hexagons_sf <- st_as_sf(hexagons)
plot(hexagons_sf["REGION_NAM"])
plot(HabProbraster, add = TRUE)

#   
#
#                  Examine map: Are there large areas where pixel-level habprob is 0, but hexagons are still in place?
#                 If this is a problem in certain ecoregions, it will lead to issues later on when assigning SSUs 
#                 Identify the ecoregions where this is the biggest issue (>50% of hexagons look like you can't fit 3 600x600m grids) into areas with a habitat probability of above 0
#                 Feed these ecoregions into the surveyable_land code, to remove unsurveyable hexagons from hexagons.shp
#                 Then resume the code below
#
#
####################################################################################################################################

setwd("C:/Users/caitlin/Desktop/WLSD/manitoba/MB_Atlas/testrun/Manitoba_selection")
hexagons <- readOGR("surveyablehexagons.shp") #### Derived by running the script in Supporting Information S6


plot(hexagons, col= hexagons$p)

#writeOGR(hexagons, "C:/Users/caitlin/Desktop/WLSD/manitoba/MB_Atlas/testrun/Manitoba_selection", "hexagons", driver = "ESRI Shapefile", overwrite = TRUE)

rm(HabProbraster)
rm(eco.hab.hex)
rm(MB.rast)


### May need to add more oversamples for Boreal and Taiga Shield later
###################################     DEFINE WHICH HEXAGONS ARE LEGACY SITES.... if there is a lot, just use a spatial overlay operation
##### NOW We will assign the hexagons in question to Legacy status
hexagons@data$Legacy<-0   # default 0 means it is a non-legacy hexagon
hexagons@data$Legacy[hexagons@data$ET_ID==2151]<-1 ## mid-boreal uplands ### RMNP - sampled in 2014
hexagons@data$Legacy[hexagons@data$ET_ID==2012]<-1 ## mid-boreal uplands ### RMNP - sampled in 2014
hexagons@data$Legacy[hexagons@data$ET_ID==1874]<-1 ## mid-boreal uplands ### RMNP - sampled in 2014
hexagons@data$Legacy[hexagons@data$ET_ID==2587]<-1 ## mid-boreal uplands ### RMNP 
hexagons@data$Legacy[hexagons@data$ET_ID==4705]<-1 ## mid-boreal uplands ### RMNP 
hexagons@data$Legacy[hexagons@data$ET_ID==25336]<-1 ## mid-boreal uplands  ### selected from preliminary draw for sampling in 2020, Porcupine Hills
hexagons@data$Legacy[hexagons@data$ET_ID==8296]<-1 ## mid-boreal uplands  ### selected from preliminary draw for sampling in 2020, Duck Mountain
hexagons@data$Legacy[hexagons@data$ET_ID==7373]<-1 ## mid-boreal uplands  ### selected from preliminary draw for sampling in 2020, Duck Mountain
hexagons@data$Legacy[hexagons@data$ET_ID==11984]<-1 ## mid-boreal uplands   ### selected from preliminary draw for sampling in 2020, Duck Mountain
hexagons@data$Legacy[hexagons@data$ET_ID==13033]<-1 ## mid-boreal uplands   ### selected from preliminary draw for sampling in 2020, Duck Mountain
hexagons@data$Legacy[hexagons@data$ET_ID==14113]<-1 ## mid-boreal uplands   ### selected from preliminary draw for sampling in 2020, Duck Mountain

hexagons@data$Legacy[hexagons@data$ET_ID==45969]<-1 ## mid-boreal lowland   ### Sampled from Saskatchewan in 2016, but centroid in Manitoba
hexagons@data$Legacy[hexagons@data$ET_ID==28112]<-1 ## Interlake Plain   ### selected from preliminary draw for sampling in 2020, near INTerlake Plain
hexagons@data$Legacy[hexagons@data$ET_ID==30260]<-1 ## mid-boreal lowland   ### selected from preliminary draw for sampling in 2020, near Mafeking
hexagons@data$Legacy[hexagons@data$ET_ID==36498]<-1 ## mid-boreal lowland   ### selected from preliminary draw for sampling in 2020, near Mafeking


hexagons@data$Legacy[hexagons@data$ET_ID==208958]<-1 ## Selwyn Lake Upland  ### Sampled from Saskatchewan in 2017  
hexagons@data$Legacy[hexagons@data$ET_ID==207934]<-1 ## Selwyn Lake Upland  ### Sampled from Saskatchewan in 2017


###### NOTE: there are previous study locations  (3 hexagons) in Riding Mountain National Park that meet our definition of "legacy sites", so we will adjust sample sizes accordingly
sample.size$samplesize[sample.size$REGION_NAM == "Mid-Boreal Uplands"] <- 15- 12  #### original sample size was 15, but here I have reduced this to account for existing legacy sites
sample.size$samplesize[sample.size$REGION_NAM == "Mid-Boreal Lowland"] <- 56- 3  #### 
sample.size$samplesize[sample.size$REGION_NAM == "Selwyn Lake Upland"] <- 77  ####  Don't adjust sample size as these are have centroid in SK, just want to modify inclusion probabilities near them
sample.size$samplesize[sample.size$REGION_NAM == "Interlake Plain"] <- 36 -1  ####  


#sub<-subset(hexagons, LegacySite==1)
#table(sub$REGION_NAM)
#sample.size$Legacy<- c(50,11,26,42,13,7,1,15)
#colnames(sample.size)<-c("Target","REGION_NAM","Legacy")
#sample.size$samplesize<-sample.size$Target - sample.size$Legacy
#sample.size$samplesize<-ifelse(sample.size$samplesize< 1, 1,sample.size$samplesize)


#############################################################################################################################
###                                      
###                                      
###                                      		Select the REGION_NAM to draw from
###                                      
###                                      
#############################################################################################################################

### Total sample size target across ecoregions
N<- sum(sample.size$samplesize)


# inclusion probabilties 
p <- as.matrix(hexagons$p)
p <- N * p / sum( p) #standardise to get n samples  
hexagons$mdcaty <- N * hexagons$p/sum(hexagons$p) 


#############################################################################################################################
###                                      
###                                      
###                                      TEST THE COMPETING DESIGNS by drawing repeated random samples
###                                      
###                                      
#############################################################################################################################

cents <- coordinates(hexagons)
cents <- SpatialPointsDataFrame(coords=cents, data=hexagons@data, 
                                proj4string=CRS(laea.proj))


points(cents, col = "red")


str(cents)
centroids_sf <- st_as_sf(cents)
coords <- st_coordinates(centroids_sf)
cents$X = coords[,1]
cents$Y = coords[,2]

save.image("C:/Users/caitlin/Desktop/WLSD/manitoba/MB_Atlas/testrun/Manitoba_selection/preliminary_run_feb28.rdata")

writeOGR(cents, "C:/Users/caitlin/Desktop/WLSD/manitoba/MB_Atlas/testrun/Manitoba_selection", "sample_frame", driver = "ESRI Shapefile", overwrite = TRUE)


rm(cents)
rm(coords)
rm(centroids_sf)


set.seed(3911548)  # Set seed 
# create mdcaty.  keeps variable it is based on in output in addition to mdcaty.  useful sometimes
# also want sum of inclusion probabilities to sum to expected sample size.
#attframe <- read.dbf("Sample_Frame")
attframe <- read_sf("sample_frame.shp") 


summary(attframe$p)


sum(attframe$mdcaty) #should be same as total sample number


###  SPECIFY THE STRATIFIED SAMPLING DESIGN
oversample.size = 0.2 ### 2x oversample


################### RESTART HERE
# DESIGN 3: FULL BMS DESIGN -----------------------------------------------------


attframe$stratum <- attframe$REGION_NAM

#### STRATIFIED DESIGN WITH THE USE OF INCLUSION PROBABILITIES
# NO OVERSAMPLE because just testing the design with Panel one
Stratdsgn <- list("Aspen Parkland"=list(panel=c(PanelOne=subset(sample.size, REGION_NAM=="Aspen Parkland")$samplesize), over=ceiling((subset(sample.size, REGION_NAM=="Aspen Parkland")$samplesize)*oversample.size),0, seltype="Continuous"),
                  "Boreal Transition"=list(panel=c(PanelOne=subset(sample.size, REGION_NAM=="Boreal Transition")$samplesize), over=ceiling((subset(sample.size, REGION_NAM=="Boreal Transition")$samplesize)*oversample.size),0,seltype="Continuous"),
                  "Coastal Hudson Bay Lowland"=list(panel=c(PanelOne=subset(sample.size, REGION_NAM=="Coastal Hudson Bay Lowland")$samplesize), over=ceiling((subset(sample.size, REGION_NAM=="Coastal Hudson Bay Lowland")$samplesize)*oversample.size),0,seltype="Continuous"),
                  "Churchill River Upland"=list(panel=c(PanelOne=subset(sample.size, REGION_NAM=="Churchill River Upland")$samplesize), over=ceiling((subset(sample.size, REGION_NAM=="Aspen Parkland")$samplesize)*oversample.size),0,seltype="Continuous"),
                  "Hudson Bay Lowland"=list(panel=c(PanelOne=subset(sample.size, REGION_NAM=="Hudson Bay Lowland")$samplesize), over=ceiling((subset(sample.size, REGION_NAM=="Hudson Bay Lowland")$samplesize)*oversample.size),0,seltype="Continuous"),
                  "Hayes River Upland"=list(panel=c(PanelOne=subset(sample.size, REGION_NAM=="Hayes River Upland")$samplesize), over=ceiling((subset(sample.size, REGION_NAM=="Hayes River Upland")$samplesize)*oversample.size),0,seltype="Continuous"),
                  "Interlake Plain"=list(panel=c(PanelOne=subset(sample.size, REGION_NAM=="Interlake Plain")$samplesize), over=ceiling((subset(sample.size, REGION_NAM=="Interlake Plain")$samplesize)*oversample.size),0,seltype="Continuous"),
                  "Kazan River Upland"=list(panel=c(PanelOne=subset(sample.size, REGION_NAM=="Kazan River Upland")$samplesize), over=ceiling((subset(sample.size, REGION_NAM=="Kazan River Upland")$samplesize)*oversample.size),0,seltype="Continuous"),
                  "Lake Manitoba Plain"=list(panel=c(PanelOne=subset(sample.size, REGION_NAM=="Lake Manitoba Plain")$samplesize), over=ceiling((subset(sample.size, REGION_NAM=="Lake Manitoba Plain")$samplesize)*oversample.size),0,seltype="Continuous"),
                  "Lac Seul Upland"=list(panel=c(PanelOne=subset(sample.size, REGION_NAM=="Lac Seul Upland")$samplesize), over=ceiling((subset(sample.size, REGION_NAM=="Lac Seul Upland")$samplesize)*oversample.size),0,seltype="Continuous"),
                  "Lake of the Woods"=list(panel=c(PanelOne=subset(sample.size, REGION_NAM=="Lake of the Woods")$samplesize), over=ceiling((subset(sample.size, REGION_NAM=="Lake of the Woods")$samplesize)*oversample.size),0,seltype="Continuous"),
                  "Mid-Boreal Lowland"=list(panel=c(PanelOne=subset(sample.size, REGION_NAM=="Mid-Boreal Lowland")$samplesize), over=ceiling((subset(sample.size, REGION_NAM=="Mid-Boreal Lowland")$samplesize)*oversample.size),0,seltype="Continuous"),
                  "Mid-Boreal Uplands"=list(panel=c(PanelOne=subset(sample.size, REGION_NAM=="Mid-Boreal Uplands")$samplesize), over=ceiling((subset(sample.size, REGION_NAM=="Mid-Boreal Uplands")$samplesize)*oversample.size),0,seltype="Continuous"),
                  "Maguse River Upland"=list(panel=c(PanelOne=subset(sample.size, REGION_NAM=="Maguse River Upland")$samplesize), over=ceiling((subset(sample.size, REGION_NAM=="Maguse River Upland")$samplesize)*oversample.size),0,seltype="Continuous"),
                  "Selwyn Lake Upland"=list(panel=c(PanelOne=subset(sample.size, REGION_NAM=="Selwyn Lake Upland")$samplesize), over=ceiling((subset(sample.size, REGION_NAM=="Selwyn Lake Upland")$samplesize)*oversample.size),0,seltype="Continuous")
)
Stratdsgn


n.simulations=100 #### run 100 random draws
full.design.samp<-list() ###

########################################################################################
####     Added Feb 2020: Initiate parallel processing, so draws don't take 3 days   ####
########################################################################################

library(doSNOW) #must use doSNOW instead of parallel because windows doesn't support multiple cores with parallel for some stupid reason
library(foreach)

cl <- makeCluster(Ncores) #number of CPU cores to use in cluster
registerDoSNOW(cl) #registers cluster on parallel backend
clusterEvalQ(cl, library("spsurvey"))
variables <- c("Stratdsgn", "attframe","sample.size","oversample.size")
clusterExport(cl, variables)

start.time <- Sys.time()
#### this differs because it saves every iteration, other designs ONLY saving the last iteration
pb <-txtProgressBar(max=500, style = 3)
progress <-function(n) setTxtProgressBar(pb,n)
opts<-list(progress =progress)
full.design.samp <- foreach (i = 1:n.simulations, .options.snow =opts)  %dopar% {
  full.design.samp[i] <- grts(design=Stratdsgn,
                              DesignID="ET_ID",
                              type.frame="finite",
                              src.frame="att.frame",
                              in.shape="Sample_Frame",
                              att.frame=attframe,
                              xcoord = "X",
                              ycoord = "Y",
                              stratum="REGION_NAM",
                              mdcaty="mdcaty",
                              shapefile=FALSE,
                              out.shape=paste0("Full_BMS_design", i)) 
}

end.time <-Sys.time()
draw.time<-end.time-start.time
draw.time
stopCluster(cl)
registerDoSEQ()

#### get cost estimates from the draws (above)
cost.est<-rep (NA, length(full.design.samp))
for (i in 1:length(full.design.samp)){
  cost.est[[i]] <- sum((full.design.samp[[i]])$Min_Cost)
}

sp.balance<-rep (NA, length(full.design.samp))
for (i in 1:length(full.design.samp)){
  sp.balance[[i]] <- as.matrix(unlist(spbalance(full.design.samp[[i]], attframe, tess_ind = T, sbc_ind = F)$tess$J_subp))[1,1] 
}


hab = list()
for (i in 1:length(full.design.samp)) {
  # ... make some data
  dat <- data.frame(hab_1= sum(full.design.samp[[i]]@data$hab_1),
                    hab_2= sum(full.design.samp[[i]]@data$hab_2),
                    hab_5= sum(full.design.samp[[i]]@data$hab_5),
                    hab_6= sum(full.design.samp[[i]]@data$hab_6),
                    hab_8= sum(full.design.samp[[i]]@data$hab_8),
                    hab_10= sum(full.design.samp[[i]]@data$hab_10),
                    hab_11= sum(full.design.samp[[i]]@data$hab_11),
                    hab_12= sum(full.design.samp[[i]]@data$hab_12),
                    hab_13= sum(full.design.samp[[i]]@data$hab_13),
                    hab_14= sum(full.design.samp[[i]]@data$hab_14),
                    hab_16= sum(full.design.samp[[i]]@data$hab_16))
  dat$i <- i  # maybe you want to keep track of which iteration produced it?
  hab[[i]] <- dat # add it to your list
}

habitat = do.call(rbind, hab)


Design.data.full.design.draw<-data.frame(Design=rep("Full BMS design", length(cost.est)), Cost=cost.est, Spatial.Balance= sp.balance)
Design.data.full.design.draw<-data.frame(Design.data.full.design.draw, habitat)
Design.data.full.design.draw
save.image("C:/Users/caitlin/Desktop/WLSD/manitoba/MB_Atlas/testrun/Manitoba_selection/preliminary_run_feb28.rdata")

setwd("C:/Users/caitlin/Desktop/WLSD/manitoba/MB_Atlas/testrun/Manitoba_selection/draws")


#library(car)
boxplot(Cost~Design, data=Design.data.full.design.draw, ylab="Program Cost")
Design.data.full.design.draw$factor<-factor(Design.data.full.design.draw$Design, levels=c("Cost only", "Full BMS design", "Spatial only", "Habitat only"))

tiff(filename = "C:/Users/caitlin/Desktop/WLSD/manitoba/MB_Atlas/testrun/Manitoba_selection/draws/MB_Cost_figure.tif",width = 174, height = 174, units = "mm",  res=600, compression = c("lzw"),restoreConsole = TRUE)
boxplot(Cost~factor, data=Design.data.full.design.draw, ylab="Program Cost over Ten Years ($)", yaxt="n")
axis(2, at=axTicks(2), labels=sprintf("$%s", axTicks(2)))
dev.off()

tiff(filename = "C:/Users/caitlin/Desktop/WLSD/manitoba/MB_Atlas/testrun/Manitoba_selection/draws/MB_spatial_balance_figure.tif",width = 174, height = 174, units = "mm",  res=600, compression = c("lzw"),restoreConsole = TRUE)
boxplot(Design.data.full.design.draw$Spatial.Balance, data=Design.data.full.design.draw, ylab="Spatial Balance", xlab = "Full BMS design", yaxt="n")
axis(2, at=axTicks(2), labels=sprintf("%s", axTicks(2)))
dev.off()


###################################################################################
#########################Sampling Design Selection MB#############################
###################################################################################
full.design.samp[[1]]@data$hab_1

####This point until calculation of habitat optimization:
###changed to reduce fragility when number of habitats changed for different regions:

#####LINE 441

Design.data.full.design.draw<-data.frame(Design=rep("Full BMS design", length(cost.est)), Cost=cost.est, Spatial.Balance= sp.balance)
Design.data.full.design.draw<-data.frame(Design.data.full.design.draw, habitat)
###Convert Habitat to percentages:###


L <-nrow(habitat) #To simplify use in loops
W <-ncol(habitat) #To simplify use in loops

habitat
habitat_percent <- habitat[,1:W-1]
habitat_SSD <-matrix(NA, nrow= L, ncol = 3)
colnames(habitat_SSD) <- c("total", "SumofSquareDiff","HabitatOpt")

Nhab <- ncol(habitat)-1


###Loop over to calculate percentages###
for (i in 1:L){
  habitat_SSD[,1][i] <- sum(habitat[i,1:(Nhab)])
  
  for (j in 1:(Nhab)){
    
    habitat_percent[i,j] <- (habitat[i,j]/habitat_SSD[i,1])
    
    
  }
  
}

#########################################
###Calculate sum of square differences### # 11 habitat classes in columns 1:11
#########################################

###Create dummy column for totals###


###Loop over to calculate sum of square difference###
for (i in 1:L){
  habitat_SSD[,2][i] <- sum((habitat_percent[i,1]-(1/Nhab))^2,
                            (habitat_percent[i,2]-(1/Nhab))^2,
                            (habitat_percent[i,3]-(1/Nhab))^2,
                            (habitat_percent[i,4]-(1/Nhab))^2,
                            (habitat_percent[i,5]-(1/Nhab))^2,
                            (habitat_percent[i,6]-(1/Nhab))^2,
                            (habitat_percent[i,7]-(1/Nhab))^2, 
                            (habitat_percent[i,8]-(1/Nhab))^2,
                            (habitat_percent[i,9]-(1/Nhab))^2,
                            (habitat_percent[i,10]-(1/Nhab))^2,
                            (habitat_percent[i,11]-(1/Nhab))^2)
  
}


###Get min value###
min <- min(habitat_SSD[,2])


###Loop over to calculate HabitatOpt###
for (i in 1:L){
  habitat_SSD[,3][i] <- 1-(habitat_SSD[i,2]-min)
  
  
}


######Calculate Pielou's evenness


habitat_J <-matrix(NA, nrow= L, ncol = 2)
colnames(habitat_J) <- c("diversity", "evenness")
###Create dummy column for totals###


L <-nrow(habitat) #To simplify use in loops
W <-ncol(habitat) #To simplify use in loops

library(vegan)


###Loop over to calculate Pielou's evenness (J)###
for (i in 1:L){
  habitat_J[,1][i] <- diversity(habitat[i,1:(Nhab)])
  
  
  
}
for (i in 1:L){
  habitat_J[,2][i] <- habitat_J[,1][i]/log(Nhab)
  
  
  
}


habitat_SSD <- data.frame(habitat_SSD)  
habitat_J <- data.frame(habitat_J)

Design.data.full.design.draw <-Design.data.full.design.draw

Design.data.full.design.draw$hab_total <-habitat_SSD$total
Design.data.full.design.draw$hab_SSD <- habitat_SSD$SumofSquareDiff
Design.data.full.design.draw$habitatOpt <- habitat_SSD$HabitatOpt
Design.data.full.design.draw$diversity <- habitat_J$diversity
Design.data.full.design.draw$evenness <- habitat_J$evenness


################################################
###Combine spatial balance and habitat values###
################################################

###Create dummy column for weightedsum###
Design.data.full.design.draw$WeightedSum <- rep(NA,L)


###Get min value###
###Loop over to calculate weighted sum###
for (i in 1:L){
  Design.data.full.design.draw$WeightedSum[i] <- (habitat_SSD[i,3]*0.5) + (Design.data.full.design.draw[i,ncol(Design.data.full.design.draw)-1]*0.5)
  
  
}

#### plot habitat SSD##### * at some point redo code so that all plotting happens together at the end. Works for now but untidy. 

tiff(filename = "C:/Users/caitlin/Desktop/WLSD/manitoba/MB_Atlas/testrun/Manitoba_selection/draws/MB_Habitat_figure.tif",width = 174, height = 174, units = "mm",  res=600, compression = c("lzw"),restoreConsole = TRUE)
Boxplot(Design.data.full.design.draw$hab_SSD, data=Design.data.full.design.draw, ylab="Sum of Squared Differences",xlab = "Full BMS Design", yaxt="n")
axis(2, at=axTicks(2), labels=sprintf("%s", axTicks(2)))
dev.off()

###Plot Cost vs weighted sum to choose best design###

tiff(filename = "C:/Users/caitlin/Desktop/WLSD/manitoba/MB_Atlas/testrun/Manitoba_selection/draws/cost_vs_weightedsum.tif",width = 174, height = 174, units = "mm",  res=600, compression = c("lzw"),restoreConsole = TRUE)
plot(Design.data.full.design.draw$WeightedSum~Design.data.full.design.draw$Cost, pch=19, cex=2, col =3, xlab="Cost", ylab="Weighted Sum")
text(Design.data.full.design.draw$WeightedSum~Design.data.full.design.draw$Cost, labels=rownames(Design.data.full.design.draw),data=Design.data.full.design.draw, cex=0.9, font=2)
dev.off()

write.csv(Design.data.full.design.draw,"Full_draw_MB_2020.csv")
save.image("Design_MB_2020.RData")
#rm(full.design.samp,sp.balance)

#####################################################################################################################################


                              # See Full_draw_MB_2020.csv and determine which draw is optimal  #


####################################################################################################################################

optimaldraw <- full.design.samp[[1001]]

###
hexlocations <- hexagons #Just using hexagons for their geometry
hexlocations@data <- select(hexagons@data,ET_Index) #get rid of most data as it will be replaced with draw data

optimaldraw_locations<- hexlocations[hexlocations$ET_Index %in% optimaldraw@data$ET_Index,] #identify hexagons from draw
optimaldraw_locations$ET_Index <- as.factor(optimaldraw_locations$ET_Index)
optimal.draw <- sp::merge(optimaldraw_locations, optimaldraw@data, by = "ET_Index") #merge data from dtaw into hexagon locations

#### previous GIS work was used to overlay locations of legacy sites and add a Legacy field to the hexagon data (1= Legacy site, 0= never previously surveyed)
hexagons_legacy <- hexagons[hexagons@data$Legacy==1,]
optimal_plus_legacy <- union(optimal.draw,hexagons_legacy)

###


plot(optimal.draw)
writeOGR(optimal.draw, "C:/Users/caitlin/Desktop/WLSD/manitoba/MB_Atlas/testrun/Manitoba_selection/draws", "optimal_draw_225_data", driver = "ESRI Shapefile", overwrite = TRUE)
writeOGR(hexagons_legacy, "C:/Users/caitlin/Desktop/WLSD/manitoba/MB_Atlas/testrun/Manitoba_selection/draws", "legacy_hexagons", driver = "ESRI Shapefile", overwrite = TRUE)


optimaldraw@data

write.csv(optimaldraw@data,"optimal_draw_MB_1001.csv")


###############################################################################################################
########## Now begin process of selecting potential grids (of 9 points) and sample sites (hexagons) ###########
### may need to run surveyable_land.R to remove hexagons lacking sufficient terrestrial habitat to fit SSUs ###
###############################################################################################################

setwd("C:/Users/caitlin/Desktop/manitoba/Manitoba_selection/SSU")
laea.proj <- "+proj=laea +lat_0=45 +lon_0=-100 +x_0=0 +y_0=0 +a=6370997 +b=6370997 +units=m +no_defs" # use this because it is lccc10 projection


###############################################################################################################
########## Now begin process of selecting potential grids (of 9 points) and sample sites (hexagons) ###########
############# First start with creating grids in each hexagon that can potentially be selected ################


final_hexagons <- st_read("C:/Users/caitlin/Desktop/manitoba/Manitoba_selection/draws/all_hexagons.shp") 

MB_point_grid <- final_hexagons %>% # create grid of points covering NWT
  st_make_grid(cellsize=300, what="centers") %>%
  st_intersection(final_hexagons) %>%
  st_sf("geometry" = ., data.frame("point_no"=1:length(.)))

st_write(MB_point_grid, "C:/Users/caitlin/Desktop/manitoba/Manitoba_selection/SSU/MB_point_grid_full.shp")

###read in point grid if already produced
MB_point_grid <- read_sf("C:/Users/caitlin/Desktop/manitoba/Manitoba_selection/SSU2/MB_point_grid_full.shp")
MB_point_grid <- st_transform(MB_point_grid,laea.proj)

# need to remove points that are in water


##read in if already created###
setwd("C:/Users/caitlin/Desktop/manitoba/Manitoba_selection/waterlayer")
water <- read_sf("C:/Users/caitlin/Desktop/manitoba/Manitoba_selection/waterlayer/MB_FloatP_Lakes.shp") ##### It was faster to get remove the points in water using ArcGIS (Select by location)
water <- st_transform(water,laea.proj)
pointgrid_water <- st_intersection(MB_point_grid,water) # get the points in water

head(pointgrid_water)

nowater_point_grid <- MB_point_grid[!MB_point_grid$point_no %in% pointgrid_water$point_no,drop=FALSE] # remove points in water
MB_point_grid_nowater <- st_join(nowater_point_grid,final_hexagons) # add hexagon info to point numbers
st_write(MB_point_grid_nowater, "C:/Users/caitlin/Desktop/manitoba/Manitoba_selection/SSU/MB_point_grid_full_nowater.shp")

MB_point_grid <- read_sf("C:/Users/caitlin/Desktop/manitoba/Manitoba_selection/SSU/MB_point_grid_full_nowater.shp")
MB_point_grid <- st_transform(MB_point_grid,laea.proj)


#remove some unneeded variables
MB_point_grid <- select(MB_point_grid, "point_no", "geometry","ET_Index", "ECOREGION", "REGION_NAM", "panel")
habprobs <- raster("C:/Users/caitlin/Desktop/manitoba/Manitoba_selection/habprobraster.tif")
MB_point_grid_data <- raster::extract(habprobs,MB_point_grid)
MB_point_grid$hab_prob <- MB_point_grid_data

st_write(MB_point_grid, "C:/Users/caitlin/Desktop/manitoba/Manitoba_selection/SSU/MB_point_grid_data.shp")
MB_point_grid <- read_sf("C:/Users/caitlin/Desktop/manitoba/Manitoba_selection/SSU2/MB_point_grid_data.shp")
MB_point_grid <- st_transform(MB_point_grid,laea.proj)

####################################################################################################################
#########Function to clip points to ecoregions and select grid centroids for each hex without overlap NWT###########
####################################################################################################################
###Previous function resulted in overlap between groups of 9 points


######Distance Function#####
library(data.table)
library(geosphere)

Distance <- function(point, all.points, search.dist, n){ #search function for selecting grid points around each centroid
  all.points <- all.points[all.points$ET_Index %in% point$ET_Index,] #selects only points in same hexagon of centroid
  distance <- data.frame(point_no=all.points$point_no) #creates list of points within hexagons
  for (i in 1:length(all.points$point_no)) { #measures distance between centroid and each other point in the hexagon
    distance$dist[i] <- as.numeric(st_distance(point,all.points[i,]))
    
  }
  
  distance <- subset(distance,dist < search.dist) # selects only those points within search distance of the centroid
  str(distance)
  distance <- distance[order(distance$dist),] #sorts list of points by distance

  return(distance)
  
}


setwd("C:/Users/caitlin/Desktop/manitoba/Manitoba_selection/SSU")


pointgrid.fn <- function(eco){      
  j=0
  eco.pointgrid <- subset(MB_point_grid,REGION_NAM==eco) #creates sf of only grid points within target ecoregion
  if(nrow(eco.pointgrid)>0){
    #eco.pointgrid<-  eco.pointgrid[ , -which(names(eco.pointgrid) %in% c("X","Y"))] #remove x &y columns
    # Group by ET_Index
    points <- subset(eco.pointgrid, hab_prob!=0) #removes pints with 0 habitat probability (probably in water)
    samplesizes <- as.data.frame(table(points$ET_Index)) #df of number of remaining grid points in each hexagon
    colnames(samplesizes) <- c("ET_Index","Freq")
    nmin <- 9*3 # set min number of potential point count locations per hexagon
    
    # CREATE a vector that gives the ET_Index for hexagons that have at least 18 point count locations in them
    samples<-subset(samplesizes,Freq>=nmin)
    samples<-drop.levels(samples)
    samples<-as.vector(samples$ET_Index)
    
    points<-points[points$ET_Index %in% samples,]  # removes hexagons that cannot meet minimum sample requirements
    points<-drop.levels(points) # make sure the factor levels that are empty are not included
    
    if(nrow(points)>0){
 
      ######################################################################################################################
      ### subsample based on set number of plot centroids per hexagon and stratified based on the calculated inclusion #####
      
      #### Scale the Inclusion probabilities
      sz<-4  ### NUMBER OF POTENTIAL CENTROIDS TO DRAW FOR EACH HEXAGON
      
      n<-sz*nrow(samplesizes)
      points$hab_prob <- n * (sqrt(points$hab_prob)/sum(points$hab_prob))
      
      df<-as.data.frame(points)
      df<-drop.levels(df)
      
      ### Draw the first random sample
      
      new_df <- df %>% 
        group_by(ET_Index) %>% 
        #subset(!point_no %in% redlist.V)%>% #THERE IS NO REDLIST AT THIS POINT
        sample_n(df, size=1, replace = FALSE, weight = hab_prob, .env = NULL) #selects a point from each hexagon, weighted by sample n 
      centroids <- new_df
      centroids <- ungroup(centroids)
      centroids <- st_as_sf(centroids,sf_column_name="geometry")
      centroids$centID <- centroids$ET_Index # this will later allow for point count grids going into adjacent hexes within the ecoregion
      
      
      datalist = list()
      for (i in 1:length(centroids$point_no)) {
        data <- Distance(centroids[i,],points,500,9) #applies distance function to each centroid
        datalist[[i]] <- data #creates list of centroids and surrounding points in blocks
      }
      
      #select list items that have a length >9
      #add centroids of those items to centoid redlist
      
      redlist.fn <- function(x){
        if (!is.null(x)){
          L <-nrow(x)
          if (L <=9){
            badcent <- x[which(x$dist <=1),"point_no"]
            return(badcent)
          }
        }
      }
      
      

      ########################
      #sort SSU draws into successful (9 points, greenlist) and unsuccessful (<9 points, redlist)
      greenlist.L = list()
      redlist.L = list()
      for (i in 1:length(centroids$point_no)) {
        data <- Distance(centroids[i,],points,500,9)
        if (nrow(data)==9){
          greenlist.L[[i]] <- data #creates list of sample blocks
        } else {
          redlist.L[[i]] <- data
          
        }
      }
      
      # If any unsuccessful grids were created, add their centroids to a list of points not to use again as centroids (redlist)
      # redlist points can still be used in other grids, just not as centroids.
      if (exists("redlist.V")) {
        redlist.V <- c(unlist(lapply(redlist.L, redlist.fn)),redlist.V)
      } else {
        redlist.V <- c(unlist(lapply(redlist.L, redlist.fn))) 
      }
      
      #only list with 9 or more items proceed:
      #combines lists into dataframe
      if (!is.null(nrow(do.call(rbind, greenlist.L)))) {
        df_total <- do.call(rbind, greenlist.L)
        point_count_grids <- points[points$point_no %in% df_total$point_no,] #selects only grid points within selected blocks
        point_count_grids$Centroid <- "N" #assigns all as Not centroid
        point_count_grids$Centroid[point_count_grids$point_no %in% centroids$point_no] <- "Y" # assigns Y only to centroids
        point_count_grids$Grid <- j
        
        ####centroid yeilding the incomplete grid square  is dropped
        ###but the surrounding grid points are put back in the pool of availability
        
        points <- points[!points$point_no %in% point_count_grids$point_no,] # creates new point grid that excludes previously selected grids
        points <-drop.levels(points)
        
      }
    
        #create some starter variables for loop inputs
        straggler <- as.data.frame(0)
        straggler$n = 0
        stragglerA <-as.data.frame(0, nrow=2)
        complete.hexagons = 0
      
      while (straggler$n <4 & nrow(stragglerA)>0) { #repeat steps until all hexagons have 4 grids or all centroids have been tried in hexagons with <4 grids.
        j=j+1
        df<-as.data.frame(points) #points available for SSU grids
        df<-drop.levels(df)
        new_df <- df %>% #select grid centroids
          subset(!point_no %in% redlist.V)%>% #don't select from redlist
          subset(!ET_Index %in% complete.hexagons)%>% #don't select from hexagons that already have 4 grids
          group_by(ET_Index) %>% 
          sample_n(df, size=1, replace = FALSE, weight = hab_prob, .env = NULL)
        centroids <- new_df
        centroids <- ungroup(centroids)
        centroids <- st_as_sf(centroids,sf_column_name="geometry")
        centroids$centID <- centroids$ET_Index # this will later allow for point count grids going into adjacent hexes within the ecoregion
        
        #sort SSU draws into successful (9 points, greenlist) and unsuccessful (<9 points, redlist)
        greenlist.L = list()
        redlist.L = list()
        for (i in 1:length(centroids$point_no)) {
          data <- Distance(centroids[i,],points,500,9)
          if (nrow(data)==9){
            greenlist.L[[i]] <- data #creates list of sample blocks
          } else {
            redlist.L[[i]] <- data
            
          }
        }
       
        if (exists("redlist.V")) {
          redlist.V <- c(unlist(lapply(redlist.L, redlist.fn)),redlist.V)
        } else {
          redlist.V <- c(unlist(lapply(redlist.L, redlist.fn))) 
        }
        
        
        #if any 9-point grids have been successfully created, put them into a dataframe, and assign grid data
        if (!is.null(nrow(do.call(rbind, greenlist.L)))) {
          df_total <- do.call(rbind, greenlist.L)
          point_count_grids2 <- points[points$point_no %in% df_total$point_no,]
          point_count_grids2$Centroid <- "N"
          point_count_grids2$Centroid[point_count_grids2$point_no %in% centroids$point_no] <- "Y"
          point_count_grids2$Grid <- j
          
          #remove points that have been assigned to SSU grids from available point list.
          point_count_grids <- rbind(get0("point_count_grids"),get0("point_count_grids2"))
          points <- points[!points$point_no %in% point_count_grids$point_no,]
          points <-drop.levels(points)
        }
        
        #creates a list of hexagons and how many SSU grids each of them has. 
        #Skips this step if no point count grids have been created yet.
        if (exists("point_count_grids")) {
          Ngrids <- point_count_grids %>% 
            subset(Centroid == "Y") %>%
            group_by(ET_Index)%>%
            tally()
          
          
          #create inputs for "while" loop:
          straggler <-  as.data.frame(subset(Ngrids, n== min(Ngrids$n)))   #the "straggler" is the hexagon with the fewest completed SSU grids in the ecoregion.
          stragglerA <-  as.data.frame(points[ which(points$ET_Index %in% straggler$ET_Index & !points$point_no %in% redlist.V), ]) #StragglerA is a list of points in the "straggler" hexagon that haven't been tested as possible centroids.
          # loop will run until the "straggler" hexagon gets 4 complete SSU grids OR all of its points have been tested as possible SSU centroids.
          
          
          #Create list of hexagons that have 4 SSU grids, which will not be sampled in subsequent runs
          complete.hexagons <- Ngrids[Ngrids$n > 3, "ET_Index"]$ET_Index 
          
          
          
        } 
        #### some totally unnecessary outputs just so you can and see if the code looks like it's running right 
        print(eco)              
        print(j) 
        print(nrow(stragglerA))
        print(straggler$n)
        
        
      }
      
      
      write.table(st_drop_geometry(point_count_grids),"point_count_grids_fullboreal.csv",sep=",",append=T, row.names=F,col.names=!file.exists("point_count_grids.csv")) #create appended list of all point count locations
    }
  }
}

eco.list <- unique(final_hexagons$REGION_NAM)
#eco.list <- c("Aspen Parkland","Boreal Transition", "Mid-Boreal Uplands") #for testing only
lapply(eco.list,pointgrid.fn)
rm(i)
rm(j)

####################################################################################################################
############# Next step is matching the selected hexagons with the corresponding point count grids #################
point_count_grids_df <- read.csv("point_count_grids_fullboreal.csv")
point_count_grids_df$Grid <- as.numeric(point_count_grids_df$Grid)
point_count_grids_df<- point_count_grids_df[
  with(point_count_grids_df, order(ET_Index,Grid)),
]

point_count_grids_sf <- MB_point_grid[MB_point_grid$point_no %in% point_count_grids_df$point_no,"point_no"]
point_count_grids_sf$point_no <- as.factor(point_count_grids_sf$point_no)
point_count_grids_df$point_no <- as.factor(point_count_grids_df$point_no)
point_count_grids <- left_join(point_count_grids_sf, point_count_grids_df, by = "point_no")

point_count_grids$Grid <- as.numeric(point_count_grids$Grid)
point_count_grids<- point_count_grids[
  with(point_count_grids, order(ET_Index,Grid)),
  ]

st_write(point_count_grids, "point_count_grids_fullboreal.shp")

Ngrids <- point_count_grids %>% 
  subset(Centroid == "Y") %>%
  group_by(ET_Index)%>%
  tally()

incomplete.hexagons <- Ngrids[Ngrids$n < 3, "ET_Index"]$ET_Index 
incomplete.hexagons <- final_hexagons[final_hexagons$ET_Index %in% incomplete.hexagons,]
incomplete.hexagons <- select(incomplete.hexagons, ET_Index, REGION_NAM,panel) %>%
  subset(panel=="PanelOne")%>%
  group_by(REGION_NAM)%>%
  tally()%>%
  as.data.frame()

colnames(incomplete.hexagons) <- c("REGION_NAM","Incomplete","geometry") 

complete.oversamples <- Ngrids[Ngrids$n > 3, "ET_Index"]$ET_Index 
complete.oversamples <- final_hexagons[final_hexagons$ET_Index %in% complete.oversamples,]
complete.oversamples <- select(complete.oversamples, ET_Index, REGION_NAM,panel) %>%
  subset(panel=="OverSamp")%>%
  group_by(REGION_NAM)%>%
  tally()%>%
  as.data.frame()

colnames(complete.oversamples) <- c("REGION_NAM","over_avail","geometry")

problem <-left_join(incomplete.hexagons,complete.oversamples, by = "REGION_NAM")%>%
  select(REGION_NAM,Incomplete,over_avail)


samples <- final_hexagons[which(final_hexagons$panel == "PanelOne"),] 
oversamples <- final_hexagons[which(final_hexagons$panel == "OverSamp"),]


samples_SSUs <- filter(point_count_grids,ET_Index %in% samples$ET_Index) # choose grids from selected hexagons


st_write(obj=samples,dsn="FINAL_Sample_Hexagons.shp")
st_write(obj=oversamples,dsn="FINAL_OverSample_Hexagons.shp")
st_write(obj=samples_SSUs,dsn="FINAL_PointCounts.shp")

samples$Sample <- "Main"
oversamples$Sample <- "Over"


##################################
####Create Location Names NWT#####
##################################
all_grids <- point_count_grids
all_grids$Project <- "BMS"
all_grids$Sample <- NA
all_grids$Cluster <- NA
all_grids$point_ID <-NA  ##


###Three letter code for each ecoregion###
all_grids$Cluster[all_grids$REGION_NAM=="Aspen Parkland"] <- "ASP"
all_grids$Cluster[all_grids$REGION_NAM=="Boreal Transition"] <- "BOT"
all_grids$Cluster[all_grids$REGION_NAM=="Churchill River Upland"] <- "CRU"
all_grids$Cluster[all_grids$REGION_NAM=="Coastal Hudson Bay Lowland"] <- "CHL"
all_grids$Cluster[all_grids$REGION_NAM=="Hayes River Upland"] <- "HRU"
all_grids$Cluster[all_grids$REGION_NAM=="Hudson Bay Lowland"] <- "HBL"
all_grids$Cluster[all_grids$REGION_NAM=="Interlake Plain"] <- "ILP"
all_grids$Cluster[all_grids$REGION_NAM=="Kazan River Upland"] <- "KRU"
all_grids$Cluster[all_grids$REGION_NAM=="Lac Seul Upland"] <- "LSU"
all_grids$Cluster[all_grids$REGION_NAM=="Lake Manitoba Plain"] <- "LMP"
all_grids$Cluster[all_grids$REGION_NAM=="Lake of the Woods"] <- "LOW"
all_grids$Cluster[all_grids$REGION_NAM=="Maguse River Upland"] <- "MRU"
all_grids$Cluster[all_grids$REGION_NAM=="Mid-Boreal Lowland"] <- "MBL"
all_grids$Cluster[all_grids$REGION_NAM=="Mid-Boreal Uplands"] <- "MBU"
all_grids$Cluster[all_grids$REGION_NAM=="Selwyn Lake Upland"] <- "SLU"


all_grids$Sample[all_grids$ET_Index %in% samples$ET_Index] <- "Main"
all_grids$Sample[all_grids$ET_Index %in% oversamples$ET_Index] <- "Over"

sample.size <- read.csv("C:/Users/caitlin/Desktop/manitoba/Manitoba_selection/S3.csv")
sample.size <- sample.size[sample.size$POL_DIV == "Manitoba",]
sample.size$final <- NA


#####Create site Names bases on ecoregion#####
###Over samples numbered last###


###Create Station numbers####
###Numbers 1-18 are priority (chosen first)###
Grid_ID_seq <- c(rep(1,9),rep(2,9),rep(3,9), rep(4,9))
hexlist <- unique(all_grids$ET_Index)


for (i in 1:length(hexlist)){
  

  all_grids[all_grids$ET_Index == hexlist[i],"Grid"]$Grid <- Grid_ID_seq[1:length(all_grids[all_grids$ET_Index == hexlist[i],"Grid"]$Grid)]
    
}

all_grids$Grid_ID <- paste(all_grids$ET_Index,all_grids$Grid)
point_ID_seq <- 1:9
gridlist <- unique(all_grids$Grid_ID)

for (i in 1:length(gridlist)){
  
  pointorder <- order(all_grids[all_grids$Grid_ID == gridlist[i],"point_no"]$point_no)
  all_grids[all_grids$Grid_ID == gridlist[i],"point_ID"]$point_ID <- point_ID_seq[pointorder]
  
}
  
  


all_grids$Site <- NA
all_grids$Site <- paste0(all_grids$Project,"-",all_grids$Cluster,"-",all_grids$ET_Index,"-",all_grids$Grid,".",all_grids$point_ID)


st_write(obj=all_grids,dsn="Final_Point_Count_Locations.shp")


#############################################################################################
#############################################################################################
#########      Choosing the Best Alternate Sampling Location for Each Sample        ######### 
#############################################################################################
#############################################################################################
MBSamples <- read_sf("C:/Users/caitlin/Desktop/manitoba/Manitoba_selection/draws/optimal_draw_431_data.shp")
all_grids <- st_read("Final_Point_Count_Locations.shp")

###Add location info to hexagon samples
info <- as.data.frame(subset(all_grids,select=c("ET_Index","Project","Cluster","Site")),stringsAsFactors =F)
info <- as.data.frame(subset(info,select=c("ET_Index","Project","Cluster","Site")))
info <- unique(info)
MBSamples <- merge(MBSamples,info, by="ET_Index")
MBSamples$Location <-  paste0(MBSamples$Cluster,"-",MBSamples$Site)
MBSamples <- subset(MBSamples,select=c("ET_Index","stratum","panel","Min_Cost","hab_1","hab_2","hab_5","hab_6","hab_8","hab_10","hab_11","hab_12","hab_13","hab_14","hab_16","Project","Cluster","Site","Location","X","Y"))

MBSamples <- subset(MBSamples,select=c("ET_Index","stratum","panel","Min_Cost","hab_prob","hab_1","hab_2","hab_5","hab_6","hab_8","hab_10","hab_11","hab_12","hab_13","hab_14","hab_16","X","Y"))

###Get Just the Main Samples###
MBSamples2020 <- MBSamples[MBSamples$panel =="PanelOne",]
MBSamples2020$Alt <- NA ### Add blank Alternate dumby column

save.image("SSU_march28.Rdata")
####### For Loop to find best alternative sample for each hexagon based on 50% habitat similarity and 50% distance######
gohabs <- as.data.frame(MBSamples2020)%>%
  select(starts_with("hab_"))%>%
  select(!"hab_prob")


for (b in 1:length(MBSamples2020$ET_Index)) {
  sample <- as.data.frame(MBSamples2020[b,]) #target panelone hexagon
  sub <- as.data.frame(MBSamples[MBSamples$stratum==sample$stratum & MBSamples$panel=="OverSamp",]) #get all oversamples for that ecoregion
  if(length(sub$ET_Index)==0){ #if there are no oversamples in that ecoregion, just put "no"
    MBSamples2020$Alt[b] <- "NO"
    
  } else {
    
    sub$total <- NA #column 20 = total
    
    sample$total <- sum(sample[1,6:16]) ##create total column for habitat percentages
    
    for (t in 6:16){
      
      sample[1,t] <- (sample[1,t]/sample$total[1]) ###calculate percenage
      
      
    }
    
    for (i in 1:length(sub$ET_Index)){ ###calculate percentages for alternatives
      sub$total[i] <- sum(sub[i,6:16])
      
      for (j in 5:15){
        
        sub[i,j] <- (sub[i,j]/sub[i,20])
        
        
      }
      
    }
    
    
    sub$SumofSquareDiff <- NA #column 21
    
    #calculate sum of square differences between sample hex and substitue hexes
    for (u in 1:length(sub$ET_Index)){
      sub$SumofSquareDiff[u] <- sum((sub[u,6]-sample[1,6])^2,
                                    (sub[u,7]-sample[1,7])^2, (sub[u,8]-sample[1,8])^2,(sub[u,9]-sample[1,9])^2,
                                    (sub[u,10]-sample[1,10])^2,(sub[u,11]-sample[1,11])^2,(sub[u,12]-sample[1,12])^2,
                                    (sub[u,13]-sample[1,13])^2,(sub[u,14]-sample[1,14])^2,(sub[u,15]-sample[1,15])^2,(sub[u,16]-sample[1,16])^2)
      
      
      
    }
    
    ###Create dummy column for HabitatOpt###
    sub$HabitatOpt <- NA #column 23
    
    ###Get min value###
    min <- min(sub$SumofSquareDiff)
    
    ###Loop over to calculate HabitatOpt###
    for (h in 1:length(sub$ET_Index)){
      sub$HabitatOpt[h] <- 1-(sub[h,21]-min)
      
      
    }
    
    sample.pt <- st_as_sf(sample,coords= c("X","Y"),crs=laea.proj) # Get location of centroids to calculate distance
    sub.pts <- st_as_sf(sub,coords= c("X","Y"),crs=laea.proj) 
    
    sub.pts$distance <- NA #col 22
    for (l in 1:length(sub.pts$ET_Index)) {
      sub.pts$distance[l] <- as.numeric(st_distance(sample.pt,sub.pts[l,]))
    }
    
    min.dist <- min(sub.pts$distance)
    max.dist <- max(sub.pts$distance)
    diff <- max.dist-min.dist
    
    sub.pts$dist.prob <- NA #col 23
    sub.pts <- as.data.frame(sub.pts)
    for (d in 1:length(sub.pts$ET_Index)){
      sub.pts$dist.prob[d] <- 1-((sub.pts[d,21]-min.dist)/diff)
      
      
    }
    
    if (sub.pts$dist.prob[1] == "NaN"){
      
      sub.pts$dist.prob <- 0
    }
      
      
    sub$dist.prob <- sub.pts$dist.prob
    
    sub$WeightedSum <- NA
    
    ###Get min value###
    ###Loop over to calculate HabitatOpt###
    for (o in 1:length(sub$ET_Index)){
      sub$WeightedSum[o] <- (sub$dist.prob[o]*0.5) + (sub$HabitatOpt[o]*0.5)
      
      
    }
    
    MBSamples2020$Alt[b] <- sub$ET_Index[which.max(sub$WeightedSum)]
  }
}

alternatives <- MBSamples[MBSamples$ET_Index %in% MBSamples2020$Alt,] 
alternatives$Alt <-"NO"
alternatives <- select(alternatives, colnames(MBSamples2020))

str(alternatives)
str(MBSamples2020)
MBSamples2020_With_Alt <- rbind(MBSamples2020,alternatives)

st_write(obj=MBSamples2020_With_Alt,dsn="FINAL_Samples_With_Alternates.shp")
