# Supplementary material for: A cost efficient spatially balanced hierarchical sampling design for monitoring boreal birds incorporating access costs and habitat stratification
Source: PLoS One. 2020 Jun 16;15(6):e0234494. doi: 10.1371/journal.pone.0234494 (PMC7297386; doi:10.1371/journal.pone.0234494)
Supplement: S7 Data — (ZIP) [file pone.0234494.s007.zip]

Archive with 28 entries (28 files):
- all_hexagons.dbf
- all_hexagons.prj
- all_hexagons.shp
- all_hexagons.shx
- habprobraster.tif
- legacy_hexagons.dbf
- legacy_hexagons.prj
- legacy_hexagons.shp
- legacy_hexagons.shx
- MB_brandt_hex_2020.cpg
- MB_brandt_hex_2020.dbf
- MB_brandt_hex_2020.prj
- MB_brandt_hex_2020.sbn
- MB_brandt_hex_2020.sbx
- MB_brandt_hex_2020.shp
- MB_brandt_hex_2020.shp.xml
- MB_brandt_hex_2020.shx
- MB_FloatP_Lakes.CPG
- MB_FloatP_Lakes.dbf
- MB_FloatP_Lakes.prj
- MB_FloatP_Lakes.sbn
- MB_FloatP_Lakes.sbx
- MB_FloatP_Lakes.shp
- MB_FloatP_Lakes.shp.xml
- MB_FloatP_Lakes.shx
- NA_LandCover_2010_25haMMU.tif.txt
- Supporting Information S7_Geoprocessing and Cost Model details for Manitoba.docx
- surveyable_land.R
