# Supplementary material for: A cost efficient spatially balanced hierarchical sampling design for monitoring boreal birds incorporating access costs and habitat stratification
Source: PLoS One. 2020 Jun 16;15(6):e0234494. doi: 10.1371/journal.pone.0234494 (PMC7297386; doi:10.1371/journal.pone.0234494)
Supplement: S7 Data — (ZIP) [file pone.0234494.s007.zip › all_hexagons.prj]

PROJCS["Lambert_Azimuthal_Equal_Area",GEOGCS["GCS_unnamed ellipse",DATUM["D_unknown",SPHEROID["Unknown",6370997,0]],PRIMEM["Greenwich",0],UNIT["Degree",0.017453292519943295]],PROJECTION["Lambert_Azimuthal_Equal_Area"],PARAMETER["latitude_of_origin",45],PARAMETER["central_meridian",-100],PARAMETER["false_easting",0],PARAMETER["false_northing",0],UNIT["Meter",1]]
