# Supplementary material for: A cost efficient spatially balanced hierarchical sampling design for monitoring boreal birds incorporating access costs and habitat stratification
Source: PLoS One. 2020 Jun 16;15(6):e0234494. doi: 10.1371/journal.pone.0234494 (PMC7297386; doi:10.1371/journal.pone.0234494)
Supplement: S7 Data — (ZIP) [file pone.0234494.s007.zip › MB_brandt_hex_2020.shp.xml]

<?xml version="1.0" encoding="UTF-8"?>
<metadata xml:lang="en"><Esri><CreaDate>20200225</CreaDate><CreaTime>16154900</CreaTime><ArcGISFormat>1.0</ArcGISFormat><SyncOnce>TRUE</SyncOnce><DataProperties><lineage><Process ToolSource="c:\program files (x86)\arcgis\desktop10.6\ArcToolbox\Toolboxes\Data Management Tools.tbx\DeleteField" Date="20200224" Time="155722">DeleteField MB_brandt_boreal_hex FID_1;OBJECTID;Join_Count;TARGET_FID;ET_ID_1;Id_1;ET_Index_1;LCRichne_1;Elev_min_1;Elev_Max_1;Elev_Ran_1;Elev_Mea_1;Elev_SD_1;BurnRate_1;SD_Burn_1</Process><Process ToolSource="c:\program files (x86)\arcgis\desktop10.6\ArcToolbox\Toolboxes\Data Management Tools.tbx\CalculateField" Date="20200224" Time="162753">CalculateField MB_brandt_CS_extension truck_cost 600 VB #</Process><Process ToolSource="c:\program files (x86)\arcgis\desktop10.6\ArcToolbox\Toolboxes\Data Management Tools.tbx\CalculateField" Date="20200225" Time="093030">CalculateField MB_brandt_boreal_hex atv_cost 750 VB #</Process><Process ToolSource="c:\program files (x86)\arcgis\desktop10.6\ArcToolbox\Toolboxes\Data Management Tools.tbx\CalculateField" Date="20200225" Time="093235">CalculateField MB_brandt_boreal_hex cost min( !truck_cost!, !atv_cost!) PYTHON_9.3 #</Process><Process ToolSource="c:\program files (x86)\arcgis\desktop10.6\ArcToolbox\Toolboxes\Data Management Tools.tbx\CalculateField" Date="20200225" Time="093501">CalculateField MB_brandt_boreal_hex truck_cost 99999 VB #</Process><Process ToolSource="c:\program files (x86)\arcgis\desktop10.6\ArcToolbox\Toolboxes\Data Management Tools.tbx\CalculateField" Date="20200225" Time="093555">CalculateField MB_brandt_boreal_hex atv_cost 99999 VB #</Process><Process ToolSource="c:\program files (x86)\arcgis\desktop10.6\ArcToolbox\Toolboxes\Data Management Tools.tbx\CalculateField" Date="20200225" Time="093802">CalculateField MB_brandt_boreal_hex cost min( !truck_cost!, !atv_cost!) PYTHON_9.3 #</Process><Process ToolSource="c:\program files (x86)\arcgis\desktop10.6\ArcToolbox\Toolboxes\Data Management Tools.tbx\CalculateField" Date="20200225" Time="115645">CalculateField MB_brandt_boreal_hex min_hel_co 9000 VB #</Process><Process ToolSource="c:\program files (x86)\arcgis\desktop10.6\ArcToolbox\Toolboxes\Data Management Tools.tbx\CalculateField" Date="20200225" Time="115828">CalculateField MB_brandt_boreal_hex cost min( !truck_cost!, !min_hel_co! ,!atv_cost!) PYTHON_9.3 #</Process><Process ToolSource="c:\program files (x86)\arcgis\desktop10.6\ArcToolbox\Toolboxes\Data Management Tools.tbx\CalculateField" Date="20200225" Time="120002">CalculateField MB_brandt_boreal_hex powerboat min( !truck_cost!, !min_hel_co! ,!atv_cost!) PYTHON_9.3 #</Process><Process ToolSource="c:\program files (x86)\arcgis\desktop10.6\ArcToolbox\Toolboxes\Data Management Tools.tbx\CalculateField" Date="20200225" Time="120522">CalculateField MB_brandt_boreal_hex powerboat 99999 PYTHON_9.3 #</Process><Process ToolSource="c:\program files (x86)\arcgis\desktop10.6\ArcToolbox\Toolboxes\Data Management Tools.tbx\CalculateField" Date="20200225" Time="120610">CalculateField MB_brandt_boreal_hex Min_Sham_Y 99999 PYTHON_9.3 #</Process><Process ToolSource="c:\program files (x86)\arcgis\desktop10.6\ArcToolbox\Toolboxes\Data Management Tools.tbx\CalculateField" Date="20200225" Time="120629">CalculateField MB_brandt_boreal_hex canoetrip 99999 PYTHON_9.3 #</Process><Process ToolSource="c:\program files (x86)\arcgis\desktop10.6\ArcToolbox\Toolboxes\Data Management Tools.tbx\CalculateField" Date="20200225" Time="120654">CalculateField MB_brandt_boreal_hex canoeroad 99999 PYTHON_9.3 #</Process><Process ToolSource="c:\program files (x86)\arcgis\desktop10.6\ArcToolbox\Toolboxes\Data Management Tools.tbx\CalculateField" Date="20200225" Time="120707">CalculateField MB_brandt_boreal_hex keewatin 99999 PYTHON_9.3 #</Process><Process ToolSource="c:\program files (x86)\arcgis\desktop10.6\ArcToolbox\Toolboxes\Data Management Tools.tbx\CalculateField" Date="20200225" Time="120722">CalculateField MB_brandt_boreal_hex float_new 99999 PYTHON_9.3 #</Process><Process ToolSource="c:\program files (x86)\arcgis\desktop10.6\ArcToolbox\Toolboxes\Data Management Tools.tbx\CalculateField" Date="20200225" Time="120734">CalculateField MB_brandt_boreal_hex old_min_co 99999 PYTHON_9.3 #</Process><Process ToolSource="c:\program files (x86)\arcgis\desktop10.6\ArcToolbox\Toolboxes\Data Management Tools.tbx\CalculateField" Date="20200225" Time="120801">CalculateField MB_brandt_boreal_hex canoe_cost 99999 PYTHON_9.3 #</Process><Process ToolSource="c:\program files (x86)\arcgis\desktop10.6\ArcToolbox\Toolboxes\Data Management Tools.tbx\CalculateField" Date="20200225" Time="120818">CalculateField MB_brandt_boreal_hex can_cost2 99999 PYTHON_9.3 #</Process><Process ToolSource="c:\program files (x86)\arcgis\desktop10.6\ArcToolbox\Toolboxes\Data Management Tools.tbx\CalculateField" Date="20200225" Time="120917">CalculateField MB_brandt_boreal_hex win_road_c 99999 PYTHON_9.3 #</Process><Process ToolSource="c:\program files (x86)\arcgis\desktop10.6\ArcToolbox\Toolboxes\Data Management Tools.tbx\CalculateField" Date="20200225" Time="120930">CalculateField MB_brandt_boreal_hex cost_thomp 99999 PYTHON_9.3 #</Process><Process ToolSource="c:\program files (x86)\arcgis\desktop10.6\ArcToolbox\Toolboxes\Data Management Tools.tbx\CalculateField" Date="20200225" Time="121029">CalculateField MB_brandt_boreal_hex cost_flinf 99999 PYTHON_9.3 #</Process><Process ToolSource="c:\program files (x86)\arcgis\desktop10.6\ArcToolbox\Toolboxes\Data Management Tools.tbx\CalculateField" Date="20200225" Time="121041">CalculateField MB_brandt_boreal_hex cost_lynnl 99999 PYTHON_9.3 #</Process><Process ToolSource="c:\program files (x86)\arcgis\desktop10.6\ArcToolbox\Toolboxes\Data Management Tools.tbx\CalculateField" Date="20200225" Time="121052">CalculateField MB_brandt_boreal_hex cost_wolla 99999 PYTHON_9.3 #</Process><Process ToolSource="c:\program files (x86)\arcgis\desktop10.6\ArcToolbox\Toolboxes\Data Management Tools.tbx\CalculateField" Date="20200225" Time="121105">CalculateField MB_brandt_boreal_hex cost_pinef 99999 PYTHON_9.3 #</Process><Process ToolSource="c:\program files (x86)\arcgis\desktop10.6\ArcToolbox\Toolboxes\Data Management Tools.tbx\CalculateField" Date="20200225" Time="121118">CalculateField MB_brandt_boreal_hex min_fl_cos 99999 PYTHON_9.3 #</Process><Process ToolSource="c:\program files (x86)\arcgis\desktop10.6\ArcToolbox\Toolboxes\Data Management Tools.tbx\CalculateField" Date="20200225" Time="121149">CalculateField MB_brandt_boreal_hex ViaTra_cst 99999 PYTHON_9.3 #</Process><Process ToolSource="c:\program files (x86)\arcgis\desktop10.6\ArcToolbox\Toolboxes\Data Management Tools.tbx\CalculateField" Date="20200225" Time="121207">CalculateField MB_brandt_boreal_hex Float_Cost 99999 PYTHON_9.3 #</Process><Process ToolSource="c:\program files (x86)\arcgis\desktop10.6\ArcToolbox\Toolboxes\Data Management Tools.tbx\CalculateField" Date="20200225" Time="121225">CalculateField MB_brandt_boreal_hex min_fl_c_1 99999 PYTHON_9.3 #</Process><Process ToolSource="c:\program files (x86)\arcgis\desktop10.6\ArcToolbox\Toolboxes\Data Management Tools.tbx\CalculateField" Date="20200225" Time="121238">CalculateField MB_brandt_boreal_hex Sm_Fl_Cost 99999 PYTHON_9.3 #</Process><Process ToolSource="c:\program files (x86)\arcgis\desktop10.6\ArcToolbox\Toolboxes\Data Management Tools.tbx\DeleteField" Date="20200225" Time="121546">DeleteField MB_brandt_boreal_hex Orig_FID;MEAS_HILLT;MEAS_NORWA;M_Norw_W;M_GRap_N;M_GRAP_S;M_BEAV_N;M_BEAV_S;M_GRIND_N;M_GRIND_S;M_SILV_N;M_SILV_S;M_BOUND_N;M_BOUND_S;M_HILL_S</Process><Process ToolSource="c:\program files (x86)\arcgis\desktop10.6\ArcToolbox\Toolboxes\Data Management Tools.tbx\CalculateField" Date="20200225" Time="133826">CalculateField MB_brandt_boreal_hex LWin_Min_D 99999 PYTHON_9.3 #</Process><Process ToolSource="c:\program files (x86)\arcgis\desktop10.6\ArcToolbox\Toolboxes\Data Management Tools.tbx\CalculateField" Date="20200225" Time="133843">CalculateField MB_brandt_boreal_hex LakWin_Cos 99999 PYTHON_9.3 #</Process><Process ToolSource="c:\program files (x86)\arcgis\desktop10.6\ArcToolbox\Toolboxes\Data Management Tools.tbx\CalculateField" Date="20200225" Time="134030">CalculateField MB_brandt_boreal_hex cost min( !truck_cost!, !min_hel_co!, !atv_cost!, !Float_Cost!) PYTHON_9.3 #</Process><Process ToolSource="c:\program files (x86)\arcgis\desktop10.6\ArcToolbox\Toolboxes\Data Management Tools.tbx\CalculateField" Date="20200225" Time="134207">CalculateField MB_brandt_boreal_hex cost min( !truck_cost!, !min_hel_co!, !atv_cost!, !float_new!) PYTHON_9.3 #</Process><Process ToolSource="c:\program files (x86)\arcgis\desktop10.6\ArcToolbox\Toolboxes\Data Management Tools.tbx\CalculateField" Date="20200225" Time="134946">CalculateField MB_brandt_boreal_hex Min_Cost !cost! PYTHON_9.3 #</Process><Process ToolSource="c:\program files (x86)\arcgis\desktop10.6\ArcToolbox\Toolboxes\Data Management Tools.tbx\CalculateField" Date="20200225" Time="141117">CalculateField MB_brandt_boreal_hex add yes VB #</Process><Process ToolSource="c:\program files (x86)\arcgis\desktop10.6\ArcToolbox\Toolboxes\Data Management Tools.tbx\CalculateField" Date="20200225" Time="141144">CalculateField MB_brandt_boreal_hex add yes VB #</Process><Process ToolSource="c:\program files (x86)\arcgis\desktop10.6\ArcToolbox\Toolboxes\Data Management Tools.tbx\CalculateField" Date="20200225" Time="141249">CalculateField MB_brandt_boreal_hex add "yes" VB #</Process><Process ToolSource="c:\program files (x86)\arcgis\desktop10.6\ArcToolbox\Toolboxes\Data Management Tools.tbx\CalculateField" Date="20200225" Time="141559">CalculateField MB_brandt_boreal_hex add "no" VB #</Process><Process ToolSource="c:\program files (x86)\arcgis\desktop10.6\ArcToolbox\Toolboxes\Data Management Tools.tbx\DeleteField" Date="20200225" Time="143913">DeleteField MB_brandt_boreal_hex ECOREGION_;REGION_N_1;REGION_N_2;ECOZONE_1;JEcoregion</Process><Process ToolSource="c:\program files (x86)\arcgis\desktop10.6\ArcToolbox\Toolboxes\Data Management Tools.tbx\Project" Date="20200225" Time="161557">Project MB_brandt_boreal_hex \\int.ec.gc.ca\sys\InGEO\GW\EC1130MigBirds_OiseauxMig\WLSD\MB_Atlas\Manitoba_selection\MB_brandt_hex_2020.shp PROJCS['NAD_1983_UTM_Zone_14N',GEOGCS['GCS_North_American_1983',DATUM['D_North_American_1983',SPHEROID['GRS_1980',6378137.0,298.257222101]],PRIMEM['Greenwich',0.0],UNIT['Degree',0.0174532925199433]],PROJECTION['Transverse_Mercator'],PARAMETER['False_Easting',500000.0],PARAMETER['False_Northing',0.0],PARAMETER['Central_Meridian',-99.0],PARAMETER['Scale_Factor',0.9996],PARAMETER['Latitude_Of_Origin',0.0],UNIT['Meter',1.0]] # PROJCS['Brandt Albers',GEOGCS['GCS_North_American_1983',DATUM['D_North_American_1983',SPHEROID['GRS_1980',6378137.0,298.257222101]],PRIMEM['Greenwich',0.0],UNIT['Degree',0.0174532925199433]],PROJECTION['Albers'],PARAMETER['False_Easting',0.0],PARAMETER['False_Northing',0.0],PARAMETER['Central_Meridian',-113.0],PARAMETER['Standard_Parallel_1',47.5],PARAMETER['Standard_Parallel_2',54.5],PARAMETER['Latitude_Of_Origin',0.0],UNIT['Meter',1.0]] NO_PRESERVE_SHAPE # NO_VERTICAL</Process><Process ToolSource="c:\program files (x86)\arcgis\desktop10.6\ArcToolbox\Toolboxes\Data Management Tools.tbx\CalculateField" Date="20200313" Time="220729">CalculateField MB_brandt_hex_2020 surveyarea 0 VB #</Process><Process ToolSource="c:\program files (x86)\arcgis\desktop10.6\ArcToolbox\Toolboxes\Data Management Tools.tbx\CalculateField" Date="20200313" Time="223611">CalculateField MB_brandt_hex_2020 surveyarea 0 VB #</Process><Process ToolSource="c:\program files (x86)\arcgis\desktop10.6\ArcToolbox\Toolboxes\Data Management Tools.tbx\CalculateField" Date="20200313" Time="223757">CalculateField MB_brandt_hex_2020 surveyable [surveyarea] VB #</Process></lineage></DataProperties></Esri></metadata>
