# Supplementary material for: A cost efficient spatially balanced hierarchical sampling design for monitoring boreal birds incorporating access costs and habitat stratification
Source: PLoS One. 2020 Jun 16;15(6):e0234494. doi: 10.1371/journal.pone.0234494 (PMC7297386; doi:10.1371/journal.pone.0234494)
Supplement: S7 Data — (ZIP) [file pone.0234494.s007.zip › MB_FloatP_Lakes.shp.xml]

<?xml version="1.0" encoding="UTF-8"?>
<metadata xml:lang="en"><Esri><CreaDate>20200319</CreaDate><CreaTime>14262600</CreaTime><ArcGISFormat>1.0</ArcGISFormat><SyncOnce>TRUE</SyncOnce><DataProperties><itemProps><itemLocation><linkage Sync="TRUE">file://\\int.ec.gc.ca\sys\InGEO\GW\EC1130MigBirds_OiseauxMig\WLSD\MB_Atlas\Manitoba_selection\waterlayer\MB_FloatP_Lakes</linkage><protocol Sync="TRUE">Local Area Network</protocol></itemLocation></itemProps><copyHistory><copy source="\\int.ec.gc.ca\sys\InGEO\GW\EC1130MigBirds_OiseauxMig\WLSD\MB_Atlas\analysis\MB_FloatP_Lakes" dest="\\int.ec.gc.ca\sys\InGEO\GW\EC1130MigBirds_OiseauxMig\WLSD\MB_Atlas\Manitoba_selection\waterlayer\MB_FloatP_Lakes" date="20200319" time="14262600"></copy></copyHistory></DataProperties></Esri></metadata>
