# Supplementary material for: A cost efficient spatially balanced hierarchical sampling design for monitoring boreal birds incorporating access costs and habitat stratification
Source: PLoS One. 2020 Jun 16;15(6):e0234494. doi: 10.1371/journal.pone.0234494 (PMC7297386; doi:10.1371/journal.pone.0234494)
Supplement: S7 Data — (ZIP) [file pone.0234494.s007.zip › NA_LandCover_2010_25haMMU.tif.txt]

NOTE: the file "NA_LandCover_2010_25haMMU.tif" is available in Supporting Information S4. Not replicated here to save file size
