# Supplementary material for: A cost efficient spatially balanced hierarchical sampling design for monitoring boreal birds incorporating access costs and habitat stratification
Source: PLoS One. 2020 Jun 16;15(6):e0234494. doi: 10.1371/journal.pone.0234494 (PMC7297386; doi:10.1371/journal.pone.0234494)
Supplement: S8 Data — (CSV) [file pone.0234494.s008.csv]

order	originalorder	Iteration	Jurisdiction	Design	Cost	Spatial.Balance	HabitatOptimality	WeightedSum	design	SSD
1	101	1	Newfoundland	BOSS Design	1133470.893	1.001572167	0.988384838	0.994978503	BOSS	0.063218883
2	102	2	Newfoundland	BOSS Design	1137023.302	0.995155726	0.984385433	0.98977058	BOSS	0.067218288
3	103	3	Newfoundland	BOSS Design	1103377.618	1.002554191	0.980077079	0.991315635	BOSS	0.071526642
4	104	4	Newfoundland	BOSS Design	1123636.737	0.992618965	0.983565557	0.988092261	BOSS	0.068038163
5	105	5	Newfoundland	BOSS Design	1143247.745	0.995535055	0.986851323	0.991193189	BOSS	0.064752398
6	106	6	Newfoundland	BOSS Design	1087360.097	0.999149258	0.979638233	0.989393745	BOSS	0.071965488
7	107	7	Newfoundland	BOSS Design	1197261.339	0.991255706	0.990428908	0.990842307	BOSS	0.061174813
8	108	8	Newfoundland	BOSS Design	1148017.248	0.997378793	0.98486716	0.991122976	BOSS	0.066736561
9	109	9	Newfoundland	BOSS Design	1155103.571	0.998640654	0.976163178	0.987401916	BOSS	0.075440543
10	110	10	Newfoundland	BOSS Design	1137661.825	1.004606037	0.984567655	0.994586846	BOSS	0.067036065
11	111	11	Newfoundland	BOSS Design	1172626.217	0.99410302	0.990278981	0.992191001	BOSS	0.06132474
12	112	12	Newfoundland	BOSS Design	1094401.967	1.004302097	0.986760339	0.995531218	BOSS	0.064843382
13	113	13	Newfoundland	BOSS Design	1165776.465	0.997290499	0.988055628	0.992673063	BOSS	0.063548093
14	114	14	Newfoundland	BOSS Design	1103403.97	0.996095889	0.990435739	0.993265814	BOSS	0.061167982
15	115	15	Newfoundland	BOSS Design	1149813.401	0.994790332	0.98033586	0.987563096	BOSS	0.071267861
16	116	16	Newfoundland	BOSS Design	1127813.679	0.996437977	0.984055156	0.990246566	BOSS	0.067548565
17	117	17	Newfoundland	BOSS Design	1108108.227	0.998782668	0.985095586	0.991939127	BOSS	0.066508135
18	118	18	Newfoundland	BOSS Design	1146860.978	0.996419937	0.985087506	0.990753722	BOSS	0.066516215
19	119	19	Newfoundland	BOSS Design	1126583.67	0.999207506	0.984559607	0.991883557	BOSS	0.067044113
20	120	20	Newfoundland	BOSS Design	1107916.292	0.985440469	0.989957079	0.987698774	BOSS	0.061646641
21	121	21	Newfoundland	BOSS Design	1135156.7	0.994849425	0.977343676	0.986096551	BOSS	0.074260045
22	122	22	Newfoundland	BOSS Design	1080485.267	1.000694927	0.988273598	0.994484263	BOSS	0.063330122
23	123	23	Newfoundland	BOSS Design	1130111.041	0.992305122	0.989174342	0.990739732	BOSS	0.062429379
24	124	24	Newfoundland	BOSS Design	1179348.618	0.998245575	0.991243732	0.994744654	BOSS	0.060359989
25	125	25	Newfoundland	BOSS Design	1141072.981	0.996839436	0.978889589	0.987864513	BOSS	0.072714131
26	126	26	Newfoundland	BOSS Design	1114405.337	1.002568746	0.986521892	0.994545319	BOSS	0.065081829
27	127	27	Newfoundland	BOSS Design	1146845.023	0.99192838	0.986474278	0.989201329	BOSS	0.065129443
28	128	28	Newfoundland	BOSS Design	1147073.236	0.991794713	0.988056549	0.989925631	BOSS	0.063547172
29	129	29	Newfoundland	BOSS Design	1113677.424	0.995777569	0.982704632	0.989241101	BOSS	0.068899089
30	130	30	Newfoundland	BOSS Design	1114602.103	0.996612648	0.980540862	0.988576755	BOSS	0.071062859
31	131	31	Newfoundland	BOSS Design	1128573.395	1.00110181	0.988870362	0.994986086	BOSS	0.062733359
32	132	32	Newfoundland	BOSS Design	1100730.222	0.990544126	0.990334232	0.990439179	BOSS	0.061269489
33	133	33	Newfoundland	BOSS Design	1127078.006	1.008788045	0.984192376	0.996490211	BOSS	0.067411345
34	134	34	Newfoundland	BOSS Design	1144710.926	0.992662298	0.987387989	0.990025143	BOSS	0.064215732
35	135	35	Newfoundland	BOSS Design	1125291.295	0.993581369	0.987514274	0.990547822	BOSS	0.064089447
36	136	36	Newfoundland	BOSS Design	1181072.88	0.991098572	0.986985104	0.989041838	BOSS	0.064618616
37	137	37	Newfoundland	BOSS Design	1101032.559	0.996153312	0.978454161	0.987303737	BOSS	0.073149559
38	138	38	Newfoundland	BOSS Design	1120424.888	0.995838598	0.985022598	0.990430598	BOSS	0.066581123
39	139	39	Newfoundland	BOSS Design	1090966.17	0.990367536	0.987785069	0.989076303	BOSS	0.063818652
40	140	40	Newfoundland	BOSS Design	1112529.663	1.000303922	0.98611644	0.993210181	BOSS	0.06548728
41	141	41	Newfoundland	BOSS Design	1160846.186	0.98651243	0.992068197	0.989290314	BOSS	0.059535523
42	142	42	Newfoundland	BOSS Design	1088831.358	0.996050005	0.982820038	0.989435022	BOSS	0.068783682
43	143	43	Newfoundland	BOSS Design	1146413.061	0.997610559	0.987613702	0.992612131	BOSS	0.063990018
44	144	44	Newfoundland	BOSS Design	1110557.104	1.01342783	0.997998527	1.005713178	BOSS	0.053605194
45	145	45	Newfoundland	BOSS Design	1181014.585	0.99471605	0.98716126	0.990938655	BOSS	0.064442461
46	146	46	Newfoundland	BOSS Design	1140236.975	0.991327043	0.987500604	0.989413824	BOSS	0.064103116
47	147	47	Newfoundland	BOSS Design	1114141.432	0.993723525	0.984908388	0.989315956	BOSS	0.066695333
48	148	48	Newfoundland	BOSS Design	1118111.443	1.005455154	0.984714883	0.995085018	BOSS	0.066888838
49	149	49	Newfoundland	BOSS Design	1092733.936	0.989498947	0.978287319	0.983893133	BOSS	0.073316402
50	150	50	Newfoundland	BOSS Design	1132759.694	0.996978944	0.988253879	0.992616412	BOSS	0.063349842
51	151	51	Newfoundland	BOSS Design	1143346.282	0.993546013	0.985623064	0.989584538	BOSS	0.065980657
52	152	52	Newfoundland	BOSS Design	1128447.625	0.992702982	0.989055381	0.990879181	BOSS	0.06254834
53	153	53	Newfoundland	BOSS Design	1133634.833	0.994165245	0.982228176	0.988196711	BOSS	0.069375544
54	154	54	Newfoundland	BOSS Design	1088951.685	0.998648544	0.982134303	0.990391424	BOSS	0.069469417
55	155	55	Newfoundland	BOSS Design	1081175.278	1.000720091	0.984942837	0.992831464	BOSS	0.066660884
56	156	56	Newfoundland	BOSS Design	1107084.201	0.985821707	0.988495803	0.987158755	BOSS	0.063107918
57	157	57	Newfoundland	BOSS Design	1199693.092	0.988775521	0.983253928	0.986014725	BOSS	0.068349792
58	158	58	Newfoundland	BOSS Design	1114837.902	1.002922091	0.987217718	0.995069904	BOSS	0.064386003
59	159	59	Newfoundland	BOSS Design	1091044.794	0.98551022	0.985051286	0.985280753	BOSS	0.066552435
60	160	60	Newfoundland	BOSS Design	1148655.042	0.994172231	0.98402749	0.989099861	BOSS	0.067576231
61	161	61	Newfoundland	BOSS Design	1157138.766	1.00321518	0.978160091	0.990687635	BOSS	0.07344363
62	162	62	Newfoundland	BOSS Design	1093032.346	0.997318673	0.983828212	0.990573442	BOSS	0.067775509
63	163	63	Newfoundland	BOSS Design	1139584.036	0.996232222	0.987907603	0.992069912	BOSS	0.063696118
64	164	64	Newfoundland	BOSS Design	1117249.376	0.997735145	0.983502807	0.990618976	BOSS	0.068100914
65	165	65	Newfoundland	BOSS Design	1084419.502	1.000287383	0.990757332	0.995522357	BOSS	0.060846389
66	166	66	Newfoundland	BOSS Design	1109560.542	1.000479014	0.982401722	0.991440368	BOSS	0.069201998
67	167	67	Newfoundland	BOSS Design	1152619.118	1.003319007	0.988394858	0.995856933	BOSS	0.063208863
68	168	68	Newfoundland	BOSS Design	1150037.641	0.988154697	0.974393772	0.981274235	BOSS	0.077209948
69	169	69	Newfoundland	BOSS Design	1101124.948	1.006989031	0.98947257	0.998230801	BOSS	0.062131151
70	170	70	Newfoundland	BOSS Design	1165657.099	0.991321145	0.989378454	0.990349799	BOSS	0.062225267
71	171	71	Newfoundland	BOSS Design	1112532.782	1.003154887	0.984643042	0.993898964	BOSS	0.066960679
72	172	72	Newfoundland	BOSS Design	1162757.406	0.989326758	0.985671555	0.987499157	BOSS	0.065932165
73	173	73	Newfoundland	BOSS Design	1114345.804	1.000312862	0.982025245	0.991169054	BOSS	0.069578476
74	174	74	Newfoundland	BOSS Design	1144779.382	1.007318316	0.980749002	0.994033659	BOSS	0.070854719
75	175	75	Newfoundland	BOSS Design	1091947.754	0.988309463	0.989989669	0.989149566	BOSS	0.061614052
76	176	76	Newfoundland	BOSS Design	1150883.966	0.996880303	0.989587051	0.993233677	BOSS	0.06201667
77	177	77	Newfoundland	BOSS Design	1146439.855	1.014169558	0.986881421	1.00052549	BOSS	0.0647223
78	178	78	Newfoundland	BOSS Design	1091719.834	0.992360999	0.988784389	0.990572694	BOSS	0.062819332
79	179	79	Newfoundland	BOSS Design	1111923.253	0.98593764	0.987713536	0.986825588	BOSS	0.063890184
80	180	80	Newfoundland	BOSS Design	1107651.229	0.987998784	0.987535081	0.987766933	BOSS	0.06406864
81	181	81	Newfoundland	BOSS Design	1104572.519	0.996886219	0.987194528	0.992040373	BOSS	0.064409193
82	182	82	Newfoundland	BOSS Design	1137464.234	0.999069052	0.982351427	0.99071024	BOSS	0.069252294
83	183	83	Newfoundland	BOSS Design	1132669.591	0.997289855	0.982935375	0.990112615	BOSS	0.068668346
84	184	84	Newfoundland	BOSS Design	1102930.789	0.995962045	0.990386063	0.993174054	BOSS	0.061217658
85	185	85	Newfoundland	BOSS Design	1076897.096	0.990579669	0.987994983	0.989287326	BOSS	0.063608738
86	186	86	Newfoundland	BOSS Design	1104853.895	1.004793162	0.982763609	0.993778386	BOSS	0.068840111
87	187	87	Newfoundland	BOSS Design	1131761.181	0.993538812	0.994989238	0.994264025	BOSS	0.056614482
88	188	88	Newfoundland	BOSS Design	1158990.473	0.99944226	0.990036768	0.994739514	BOSS	0.061566953
89	189	89	Newfoundland	BOSS Design	1112410.172	1.010733076	0.979473061	0.995103069	BOSS	0.072130659
90	190	90	Newfoundland	BOSS Design	1110197.691	0.995628387	0.983476475	0.989552431	BOSS	0.068127246
91	191	91	Newfoundland	BOSS Design	1139326.409	0.999703017	0.980669078	0.990186047	BOSS	0.070934643
92	192	92	Newfoundland	BOSS Design	1129779.489	1.003935361	0.988598249	0.996266805	BOSS	0.063005472
93	193	93	Newfoundland	BOSS Design	1119780.294	0.99311074	0.988071357	0.990591049	BOSS	0.063532364
94	194	94	Newfoundland	BOSS Design	1180924.517	1.002646983	0.987385145	0.995016064	BOSS	0.064218576
95	195	95	Newfoundland	BOSS Design	1182157.408	1.007389401	0.984904955	0.996147178	BOSS	0.066698766
96	196	96	Newfoundland	BOSS Design	1129026.408	0.994333901	0.995543512	0.994938706	BOSS	0.056060209
97	197	97	Newfoundland	BOSS Design	1112719.332	0.995940699	0.983856714	0.989898706	BOSS	0.067747007
98	198	98	Newfoundland	BOSS Design	1113508.91	0.998978737	0.989214137	0.994096437	BOSS	0.062389584
99	199	99	Newfoundland	BOSS Design	1126929.312	0.9912776	0.982929182	0.987103391	BOSS	0.068674539
100	200	100	Newfoundland	BOSS Design	1114692.264	0.995197399	0.988919419	0.992058409	BOSS	0.062684302
101	301	1	Newfoundland	Cost design	1009682.919	0.989552924	0.887362789	0.938457856	Cost	0.164240932
102	302	2	Newfoundland	Cost design	984874.665	0.992696134	0.883988136	0.938342135	Cost	0.167615585
103	303	3	Newfoundland	Cost design	1009169.933	0.991985078	0.881322881	0.936653979	Cost	0.17028084
104	304	4	Newfoundland	Cost design	1000074.754	0.977549323	0.882703924	0.930126624	Cost	0.168899797
105	305	5	Newfoundland	Cost design	1014833.771	0.982456979	0.891502984	0.936979982	Cost	0.160100737
106	306	6	Newfoundland	Cost design	981914.4365	0.991091693	0.898774263	0.944932978	Cost	0.152829458
107	307	7	Newfoundland	Cost design	986913.4446	0.993398237	0.89647949	0.944938864	Cost	0.155124231
108	308	8	Newfoundland	Cost design	981869.9351	0.983712183	0.877527706	0.930619945	Cost	0.174076015
109	309	9	Newfoundland	Cost design	1052658.553	0.996337823	0.893422654	0.944880238	Cost	0.158181066
110	310	10	Newfoundland	Cost design	1077561.778	0.991360572	0.899130889	0.945245731	Cost	0.152472832
111	311	11	Newfoundland	Cost design	1000621.335	0.989359458	0.888351835	0.938855646	Cost	0.163251886
112	312	12	Newfoundland	Cost design	1021645.13	0.974253499	0.884045503	0.929149501	Cost	0.167558217
113	313	13	Newfoundland	Cost design	960899.7027	0.983272949	0.894808081	0.939040515	Cost	0.15679564
114	314	14	Newfoundland	Cost design	970411.1333	0.985005776	0.872310741	0.928658259	Cost	0.17929298
115	315	15	Newfoundland	Cost design	998212.1725	0.992619774	0.888145963	0.940382869	Cost	0.163457758
116	316	16	Newfoundland	Cost design	1025702.604	1.005174337	0.893729745	0.949452041	Cost	0.157873976
117	317	17	Newfoundland	Cost design	1012340.466	0.99995282	0.891731658	0.945842239	Cost	0.159872063
118	318	18	Newfoundland	Cost design	1038461.824	0.99198459	0.882519148	0.937251869	Cost	0.169084573
119	319	19	Newfoundland	Cost design	985070.7271	0.975945329	0.891658589	0.933801959	Cost	0.159945131
120	320	20	Newfoundland	Cost design	1006165.774	0.98895974	0.893193529	0.941076635	Cost	0.158410192
121	321	21	Newfoundland	Cost design	1060674.256	0.991512659	0.890290113	0.940901386	Cost	0.161313608
122	322	22	Newfoundland	Cost design	967767.0623	0.979397618	0.897530183	0.9384639	Cost	0.154073537
123	323	23	Newfoundland	Cost design	1027000.318	0.990393643	0.882933355	0.936663499	Cost	0.168670366
124	324	24	Newfoundland	Cost design	1085930.156	0.983938731	0.880697742	0.932318237	Cost	0.170905978
125	325	25	Newfoundland	Cost design	994021.0543	0.995561099	0.889189745	0.942375422	Cost	0.162413976
126	326	26	Newfoundland	Cost design	1035723.002	0.992268235	0.889471931	0.940870083	Cost	0.16213179
127	327	27	Newfoundland	Cost design	1036766.8	0.985953174	0.883783904	0.934868539	Cost	0.167819817
128	328	28	Newfoundland	Cost design	1013627.311	0.991206746	0.887492428	0.939349587	Cost	0.164111293
129	329	29	Newfoundland	Cost design	1051584.201	0.981854389	0.878913463	0.930383926	Cost	0.172690258
130	330	30	Newfoundland	Cost design	973080.4909	0.993469874	0.890323126	0.9418965	Cost	0.161280594
131	331	31	Newfoundland	Cost design	1017260.963	0.982396445	0.888181481	0.935288963	Cost	0.163422239
132	332	32	Newfoundland	Cost design	1004361.434	0.990397774	0.889268522	0.939833148	Cost	0.162335198
133	333	33	Newfoundland	Cost design	1023272.564	0.982208943	0.882883331	0.932546137	Cost	0.16872039
134	334	34	Newfoundland	Cost design	969268.3057	0.983508525	0.885617423	0.934562974	Cost	0.165986298
135	335	35	Newfoundland	Cost design	1003653.24	0.999258369	0.865094748	0.932176559	Cost	0.186508973
136	336	36	Newfoundland	Cost design	990269.7704	0.993551237	0.894410597	0.943980917	Cost	0.157193123
137	337	37	Newfoundland	Cost design	1035924.404	0.995160619	0.886510659	0.940835639	Cost	0.165093062
138	338	38	Newfoundland	Cost design	1024281.314	0.984925439	0.891916652	0.938421045	Cost	0.159687069
139	339	39	Newfoundland	Cost design	986141.1807	0.991453078	0.892540204	0.941996641	Cost	0.159063516
140	340	40	Newfoundland	Cost design	949753.7595	0.987175902	0.883436884	0.935306393	Cost	0.168166837
141	341	41	Newfoundland	Cost design	966966.4288	0.993643812	0.888282582	0.940963197	Cost	0.163321138
142	342	42	Newfoundland	Cost design	979820.9103	0.984688048	0.881651549	0.933169798	Cost	0.169952172
143	343	43	Newfoundland	Cost design	1026853.129	0.981484323	0.884906659	0.933195491	Cost	0.166697061
144	344	44	Newfoundland	Cost design	1010289.253	0.995274886	0.889070211	0.942172548	Cost	0.16253351
145	345	45	Newfoundland	Cost design	970317.6983	0.99236292	0.89274205	0.942552485	Cost	0.158861671
146	346	46	Newfoundland	Cost design	1036980.912	0.992221441	0.896981967	0.944601704	Cost	0.154621754
147	347	47	Newfoundland	Cost design	1025974.187	0.98611325	0.882500777	0.934307014	Cost	0.169102944
148	348	48	Newfoundland	Cost design	999011.9875	0.991048522	0.902269491	0.946659006	Cost	0.14933423
149	349	49	Newfoundland	Cost design	1013572.05	0.985070286	0.882956849	0.934013568	Cost	0.168646872
150	350	50	Newfoundland	Cost design	1014822.482	0.999634708	0.891012727	0.945323717	Cost	0.160590994
151	351	51	Newfoundland	Cost design	996366.9565	0.987118415	0.89981277	0.943465592	Cost	0.151790951
152	352	52	Newfoundland	Cost design	954439.2359	0.985962007	0.889736651	0.937849329	Cost	0.16186707
153	353	53	Newfoundland	Cost design	1011555.106	0.988045917	0.88379846	0.935922189	Cost	0.167805261
154	354	54	Newfoundland	Cost design	1020813.43	0.985032703	0.87075979	0.927896246	Cost	0.180843931
155	355	55	Newfoundland	Cost design	986037.6311	0.9832535	0.879880287	0.931566894	Cost	0.171723434
156	356	56	Newfoundland	Cost design	1010637.376	0.987660304	0.88143191	0.934546107	Cost	0.170171811
157	357	57	Newfoundland	Cost design	1040158.947	0.985459351	0.885730916	0.935595134	Cost	0.165872805
158	358	58	Newfoundland	Cost design	1001696.632	0.995833003	0.883863	0.939848002	Cost	0.167740721
159	359	59	Newfoundland	Cost design	977837.7805	0.989599002	0.870906447	0.930252725	Cost	0.180697274
160	360	60	Newfoundland	Cost design	1037829.059	0.97971292	0.899769955	0.939741437	Cost	0.151833766
161	361	61	Newfoundland	Cost design	1009527.341	0.99592849	0.887891256	0.941909873	Cost	0.163712465
162	362	62	Newfoundland	Cost design	982468.6309	0.993398098	0.896481352	0.944939725	Cost	0.155122368
163	363	63	Newfoundland	Cost design	1030785.677	0.994820746	0.889927983	0.942374364	Cost	0.161675738
164	364	64	Newfoundland	Cost design	987268.5	0.990089646	0.892357591	0.941223619	Cost	0.15924613
165	365	65	Newfoundland	Cost design	1007592.558	0.985266963	0.903427168	0.944347066	Cost	0.148176553
166	366	66	Newfoundland	Cost design	1012986.244	0.988819118	0.895781284	0.942300201	Cost	0.155822437
167	367	67	Newfoundland	Cost design	969127.668	0.998676655	0.89434724	0.946511947	Cost	0.157256481
168	368	68	Newfoundland	Cost design	1038452.091	0.992975614	0.881311399	0.937143506	Cost	0.170292322
169	369	69	Newfoundland	Cost design	1008943.77	0.997499892	0.884098515	0.940799204	Cost	0.167505206
170	370	70	Newfoundland	Cost design	996199.4357	0.989995401	0.885089013	0.937542207	Cost	0.166514707
171	371	71	Newfoundland	Cost design	1012031.62	0.987675382	0.87503983	0.931357606	Cost	0.17656389
172	372	72	Newfoundland	Cost design	980557.6796	1.005234232	0.897104616	0.951169424	Cost	0.154499105
173	373	73	Newfoundland	Cost design	1022905.13	0.993162372	0.887763472	0.940462922	Cost	0.163840249
174	374	74	Newfoundland	Cost design	1011002.223	0.984318297	0.889786388	0.937052343	Cost	0.161817333
175	375	75	Newfoundland	Cost design	1003099.584	0.99533583	0.886725902	0.941030866	Cost	0.164877819
176	376	76	Newfoundland	Cost design	1021685.488	0.983856684	0.899841532	0.941849108	Cost	0.151762189
177	377	77	Newfoundland	Cost design	951334.1592	1.001754037	0.905079286	0.953416662	Cost	0.146524435
178	378	78	Newfoundland	Cost design	997565.4427	0.993953942	0.889676225	0.941815084	Cost	0.161927496
179	379	79	Newfoundland	Cost design	939779.826	0.988271727	0.886088747	0.937180237	Cost	0.165514973
180	380	80	Newfoundland	Cost design	1004570.723	1.002908599	0.882450216	0.942679408	Cost	0.169153505
181	381	81	Newfoundland	Cost design	1036788.839	0.988662213	0.886161429	0.937411821	Cost	0.165442292
182	382	82	Newfoundland	Cost design	973095.0153	0.995750824	0.889963211	0.942857017	Cost	0.16164051
183	383	83	Newfoundland	Cost design	1000432.051	0.997090895	0.86627795	0.931684423	Cost	0.18532577
184	384	84	Newfoundland	Cost design	967146.8237	0.994035146	0.887916484	0.940975815	Cost	0.163687236
185	385	85	Newfoundland	Cost design	1049088.501	0.991467419	0.875327145	0.933397282	Cost	0.176276575
186	386	86	Newfoundland	Cost design	993635.5652	0.987953214	0.902697625	0.945325419	Cost	0.148906096
187	387	87	Newfoundland	Cost design	1014053.194	0.994262107	0.891899618	0.943080863	Cost	0.159704103
188	388	88	Newfoundland	Cost design	993686.2579	0.988794145	0.881060664	0.934927405	Cost	0.170543057
189	389	89	Newfoundland	Cost design	992310.8181	0.988158014	0.891013037	0.939585526	Cost	0.160590684
190	390	90	Newfoundland	Cost design	969552.1396	0.977176983	0.888556398	0.932866691	Cost	0.163047323
191	391	91	Newfoundland	Cost design	984554.8688	0.993470507	0.889178174	0.941324341	Cost	0.162425546
192	392	92	Newfoundland	Cost design	998090.7549	0.982763986	0.879996532	0.931380259	Cost	0.171607189
193	393	93	Newfoundland	Cost design	1001660.786	0.98189443	0.891109218	0.936501824	Cost	0.160494503
194	394	94	Newfoundland	Cost design	1024057.497	0.986744486	0.888107335	0.93742591	Cost	0.163496386
195	395	95	Newfoundland	Cost design	1006057.193	0.977923669	0.904800328	0.941361998	Cost	0.146803393
196	396	96	Newfoundland	Cost design	989281.5587	0.98650182	0.895670994	0.941086407	Cost	0.155932727
197	397	97	Newfoundland	Cost design	1105537.198	0.986419684	0.906262668	0.946341176	Cost	0.145341053
198	398	98	Newfoundland	Cost design	1004537.97	0.995323961	0.894403125	0.944863543	Cost	0.157200596
199	399	99	Newfoundland	Cost design	1025591.598	0.993621085	0.872693862	0.933157474	Cost	0.178909858
200	400	100	Newfoundland	Cost design	1032126.285	0.995021737	0.882824529	0.938923133	Cost	0.168779192
201	201	1	Newfoundland	Habitat design	1479665.866	1.000461887	0.997369158	0.998915522	Habitat	0.054234563
202	202	2	Newfoundland	Habitat design	1455204.72	1.001780225	0.992076405	0.996928315	Habitat	0.059527316
203	203	3	Newfoundland	Habitat design	1494876.359	0.986843646	0.987606738	0.987225192	Habitat	0.063996983
204	204	4	Newfoundland	Habitat design	1502108.308	0.990881599	0.995930301	0.99340595	Habitat	0.05567342
205	205	5	Newfoundland	Habitat design	1522994.518	0.981742087	0.990433556	0.986087822	Habitat	0.061170165
206	206	6	Newfoundland	Habitat design	1487010.434	0.991763399	0.994811629	0.993287514	Habitat	0.056792092
207	207	7	Newfoundland	Habitat design	1533637.636	0.995666414	0.992694114	0.994180264	Habitat	0.058909607
208	208	8	Newfoundland	Habitat design	1498778.228	1.000644619	0.988657055	0.994650837	Habitat	0.062946666
209	209	9	Newfoundland	Habitat design	1475806.195	0.986935372	0.989698264	0.988316818	Habitat	0.061905457
210	210	10	Newfoundland	Habitat design	1516309.253	0.992085826	0.987988861	0.990037344	Habitat	0.063614859
211	211	11	Newfoundland	Habitat design	1509451.849	1.000196293	0.989037859	0.994617076	Habitat	0.062565861
212	212	12	Newfoundland	Habitat design	1462096.231	0.996311656	0.991994254	0.994152955	Habitat	0.059609466
213	213	13	Newfoundland	Habitat design	1489760.65	0.990546977	0.991359375	0.990953176	Habitat	0.060244346
214	214	14	Newfoundland	Habitat design	1439381.902	0.982595963	0.992024183	0.987310073	Habitat	0.059579538
215	215	15	Newfoundland	Habitat design	1446776.184	0.999859305	0.99471267	0.997285988	Habitat	0.056891051
216	216	16	Newfoundland	Habitat design	1474682.787	0.990085347	0.990049044	0.990067196	Habitat	0.061554677
217	217	17	Newfoundland	Habitat design	1500937.296	0.984853005	0.999295313	0.992074159	Habitat	0.052308408
218	218	18	Newfoundland	Habitat design	1470817.501	0.983765851	0.989443583	0.986604717	Habitat	0.062160137
219	219	19	Newfoundland	Habitat design	1488639.798	0.995100454	0.98557343	0.990336942	Habitat	0.066030291
220	220	20	Newfoundland	Habitat design	1453390.581	0.991060656	0.989747099	0.990403877	Habitat	0.061856622
221	221	21	Newfoundland	Habitat design	1520538.871	0.994692289	0.988592719	0.991642504	Habitat	0.063011002
222	222	22	Newfoundland	Habitat design	1464548.777	1.00162686	0.989486192	0.995556526	Habitat	0.062117529
223	223	23	Newfoundland	Habitat design	1559880.051	0.996142482	0.987905063	0.992023773	Habitat	0.063698657
224	224	24	Newfoundland	Habitat design	1430787.708	0.99995705	0.984978499	0.992467774	Habitat	0.066625222
225	225	25	Newfoundland	Habitat design	1496338.462	0.987245117	0.987180807	0.987212962	Habitat	0.064422914
226	226	26	Newfoundland	Habitat design	1479813.038	0.984291186	0.989704835	0.986998011	Habitat	0.061898885
227	227	27	Newfoundland	Habitat design	1469278.094	0.995456983	0.989000235	0.992228609	Habitat	0.062603486
228	228	28	Newfoundland	Habitat design	1477329.437	1.000263805	0.989176792	0.994720299	Habitat	0.062426929
229	229	29	Newfoundland	Habitat design	1472766.763	1.005853795	0.993582631	0.999718213	Habitat	0.05802109
230	230	30	Newfoundland	Habitat design	1460109.292	0.988326605	0.985549449	0.986938027	Habitat	0.066054272
231	231	31	Newfoundland	Habitat design	1526445.381	0.98993566	0.993281774	0.991608717	Habitat	0.058321947
232	232	32	Newfoundland	Habitat design	1519027.651	0.971036906	0.989063878	0.980050392	Habitat	0.062539843
233	233	33	Newfoundland	Habitat design	1437232.05	0.995513407	0.987810035	0.991661721	Habitat	0.063793685
234	234	34	Newfoundland	Habitat design	1463937.86	0.989544881	0.992142704	0.990843792	Habitat	0.059461017
235	235	35	Newfoundland	Habitat design	1518016.724	0.984476062	1	0.992238031	Habitat	0.051603721
236	236	36	Newfoundland	Habitat design	1521161.466	0.998276534	0.992356475	0.995316505	Habitat	0.059247245
237	237	37	Newfoundland	Habitat design	1519468.149	0.994033723	0.99214437	0.993089047	Habitat	0.059459351
238	238	38	Newfoundland	Habitat design	1521752.521	0.992997351	0.992466514	0.992731933	Habitat	0.059137206
239	239	39	Newfoundland	Habitat design	1498339.984	0.989504777	0.995288294	0.992396536	Habitat	0.056315427
240	240	40	Newfoundland	Habitat design	1526352.892	0.995999164	0.985533367	0.990766265	Habitat	0.066070354
241	241	41	Newfoundland	Habitat design	1454129.978	0.992597321	0.992858131	0.992727726	Habitat	0.05874559
242	242	42	Newfoundland	Habitat design	1449422.106	0.989034874	0.995957525	0.9924962	Habitat	0.055646196
243	243	43	Newfoundland	Habitat design	1491299.574	0.989642974	0.992582966	0.99111297	Habitat	0.059020754
244	244	44	Newfoundland	Habitat design	1471501.1	0.996583906	0.989288165	0.992936036	Habitat	0.062315555
245	245	45	Newfoundland	Habitat design	1466655.817	0.993980718	0.985907845	0.989944282	Habitat	0.065695876
246	246	46	Newfoundland	Habitat design	1493956.404	0.99636351	0.986607456	0.991485483	Habitat	0.064996264
247	247	47	Newfoundland	Habitat design	1496002.096	0.999811406	0.98763738	0.993724393	Habitat	0.063966341
248	248	48	Newfoundland	Habitat design	1485052.351	1.001367848	0.994322611	0.99784523	Habitat	0.05728111
249	249	49	Newfoundland	Habitat design	1531468.965	0.99995493	0.998796691	0.999375811	Habitat	0.05280703
250	250	50	Newfoundland	Habitat design	1501537.652	0.993022774	0.990875023	0.991948898	Habitat	0.060728698
251	251	51	Newfoundland	Habitat design	1434507.786	0.987105163	0.983874901	0.985490032	Habitat	0.06772882
252	252	52	Newfoundland	Habitat design	1474321.795	0.994244559	0.989470925	0.991857742	Habitat	0.062132796
253	253	53	Newfoundland	Habitat design	1474853.207	0.987765685	0.994171651	0.990968668	Habitat	0.05743207
254	254	54	Newfoundland	Habitat design	1462479.662	1.000178864	0.990162774	0.995170819	Habitat	0.061440946
255	255	55	Newfoundland	Habitat design	1473208.563	0.992651959	0.99843635	0.995544155	Habitat	0.053167371
256	256	56	Newfoundland	Habitat design	1508442.394	0.988406114	0.99029252	0.989349317	Habitat	0.061311201
257	257	57	Newfoundland	Habitat design	1487864.975	1.001089444	0.986974216	0.99403183	Habitat	0.064629505
258	258	58	Newfoundland	Habitat design	1542502.22	0.987428444	0.987300404	0.987364424	Habitat	0.064303316
259	259	59	Newfoundland	Habitat design	1465089.572	0.996492	0.989045906	0.992768953	Habitat	0.062557814
260	260	60	Newfoundland	Habitat design	1450090.79	0.990513853	0.992171897	0.991342875	Habitat	0.059431824
261	261	61	Newfoundland	Habitat design	1491822.707	0.994043864	0.990645908	0.992344886	Habitat	0.060957813
262	262	62	Newfoundland	Habitat design	1498901.484	0.992533357	0.99533188	0.993932618	Habitat	0.056271841
263	263	63	Newfoundland	Habitat design	1475965.217	0.980759655	0.996987094	0.988873374	Habitat	0.054616627
264	264	64	Newfoundland	Habitat design	1510968.963	0.989237082	0.992443617	0.990840349	Habitat	0.059160104
265	265	65	Newfoundland	Habitat design	1508129.802	0.986909575	0.997391908	0.992150742	Habitat	0.054211813
266	266	66	Newfoundland	Habitat design	1478424.831	0.997547817	0.988393847	0.992970832	Habitat	0.063209874
267	267	67	Newfoundland	Habitat design	1521412.267	0.994931207	0.995173905	0.995052556	Habitat	0.056429816
268	268	68	Newfoundland	Habitat design	1502369.55	0.994403692	0.98651956	0.990461626	Habitat	0.065084161
269	269	69	Newfoundland	Habitat design	1459480.935	0.980136231	0.989944771	0.985040501	Habitat	0.06165895
270	270	70	Newfoundland	Habitat design	1470487.519	0.991637865	0.989616927	0.990627396	Habitat	0.061986794
271	271	71	Newfoundland	Habitat design	1465542.861	0.989591409	0.985872868	0.987732138	Habitat	0.065730853
272	272	72	Newfoundland	Habitat design	1439584.068	0.993188394	0.983983317	0.988585856	Habitat	0.067620404
273	273	73	Newfoundland	Habitat design	1486042.067	0.989432407	0.987444517	0.988438462	Habitat	0.064159204
274	274	74	Newfoundland	Habitat design	1508629.827	0.981496451	0.990251469	0.98587396	Habitat	0.061352252
275	275	75	Newfoundland	Habitat design	1476682.659	0.99487072	0.987388183	0.991129451	Habitat	0.064215538
276	276	76	Newfoundland	Habitat design	1524713.475	0.994399795	0.994507432	0.994453614	Habitat	0.057096289
277	277	77	Newfoundland	Habitat design	1481063.038	0.995543364	0.993191657	0.994367511	Habitat	0.058412064
278	278	78	Newfoundland	Habitat design	1509715.119	0.991858489	0.999390199	0.995624344	Habitat	0.052213522
279	279	79	Newfoundland	Habitat design	1457931.287	1.006166207	0.991450477	0.998808342	Habitat	0.060153244
280	280	80	Newfoundland	Habitat design	1496480.603	0.982910913	0.990483764	0.986697339	Habitat	0.061119956
281	281	81	Newfoundland	Habitat design	1507676.258	0.995504567	0.985924699	0.990714633	Habitat	0.065679022
282	282	82	Newfoundland	Habitat design	1491988.932	0.996193082	0.990522047	0.993357565	Habitat	0.061081674
283	283	83	Newfoundland	Habitat design	1454631.146	0.989044272	0.996989762	0.993017017	Habitat	0.054613959
284	284	84	Newfoundland	Habitat design	1514742.125	1.001166663	0.994822755	0.997994709	Habitat	0.056780965
285	285	85	Newfoundland	Habitat design	1553803.032	0.991705006	0.986644882	0.989174944	Habitat	0.064958839
286	286	86	Newfoundland	Habitat design	1498853.168	0.993478588	0.984482163	0.988980375	Habitat	0.067121558
287	287	87	Newfoundland	Habitat design	1527847.526	0.989366754	0.992578066	0.99097241	Habitat	0.059025655
288	288	88	Newfoundland	Habitat design	1489435.865	0.981518853	0.993865761	0.987692307	Habitat	0.05773796
289	289	89	Newfoundland	Habitat design	1539793.657	0.990420736	0.98963195	0.990026343	Habitat	0.061971771
290	290	90	Newfoundland	Habitat design	1442728.892	0.992365946	0.989035785	0.990700865	Habitat	0.062567936
291	291	91	Newfoundland	Habitat design	1463073.542	0.980739086	0.991834965	0.986287025	Habitat	0.059768756
292	292	92	Newfoundland	Habitat design	1456956.543	0.992223353	0.991689908	0.991956631	Habitat	0.059913812
293	293	93	Newfoundland	Habitat design	1461768.49	0.994333487	0.989178493	0.99175599	Habitat	0.062425228
294	294	94	Newfoundland	Habitat design	1481853.78	0.991592465	0.991878673	0.991735569	Habitat	0.059725048
295	295	95	Newfoundland	Habitat design	1487052.61	0.997367152	0.990608204	0.993987678	Habitat	0.060995517
296	296	96	Newfoundland	Habitat design	1455713.888	0.985972241	0.98410439	0.985038316	Habitat	0.067499331
297	297	97	Newfoundland	Habitat design	1485443.637	0.99046267	0.992241731	0.9913522	Habitat	0.05936199
298	298	98	Newfoundland	Habitat design	1524328.472	0.993314065	0.98664513	0.989979597	Habitat	0.064958591
299	299	99	Newfoundland	Habitat design	1506212.149	0.988835345	0.981117351	0.984976348	Habitat	0.070486369
300	300	100	Newfoundland	Habitat design	1515484.289	0.997218635	0.990410162	0.993814398	Habitat	0.061193559
301	1	1	Newfoundland	Spatial design	1360766.558	0.983121177	0.879202674	0.931161925	Spatial	0.172401047
302	2	2	Newfoundland	Spatial design	1370421.458	0.986910954	0.878132596	0.932521775	Spatial	0.173471125
303	3	3	Newfoundland	Spatial design	1316656.727	0.983464732	0.882275093	0.932869912	Spatial	0.169328628
304	4	4	Newfoundland	Spatial design	1400670.469	0.980922822	0.875421553	0.928172188	Spatial	0.176182167
305	5	5	Newfoundland	Spatial design	1303938.068	0.984102328	0.878988383	0.931545356	Spatial	0.172615338
306	6	6	Newfoundland	Spatial design	1364160.858	0.989200953	0.888488127	0.93884454	Spatial	0.163115593
307	7	7	Newfoundland	Spatial design	1419546.076	0.992786969	0.893022848	0.942904908	Spatial	0.158580873
308	8	8	Newfoundland	Spatial design	1392655.253	0.985886309	0.868179762	0.927033036	Spatial	0.183423959
309	9	9	Newfoundland	Spatial design	1329592.685	0.992226892	0.87456228	0.933394586	Spatial	0.17704144
310	10	10	Newfoundland	Spatial design	1410837.828	0.984322069	0.886046517	0.935184293	Spatial	0.165557204
311	11	11	Newfoundland	Spatial design	1367599.703	0.991699263	0.890462152	0.941080708	Spatial	0.161141568
312	12	12	Newfoundland	Spatial design	1362870.311	0.990358346	0.880599472	0.935478909	Spatial	0.171004249
313	13	13	Newfoundland	Spatial design	1344328.445	1.000904923	0.883271696	0.942088309	Spatial	0.168332024
314	14	14	Newfoundland	Spatial design	1387848.038	0.99148151	0.881205349	0.936343429	Spatial	0.170398372
315	15	15	Newfoundland	Spatial design	1304553.576	0.98340854	0.863342175	0.923375357	Spatial	0.188261546
316	16	16	Newfoundland	Spatial design	1345936.581	0.988320816	0.878699547	0.933510182	Spatial	0.172904174
317	17	17	Newfoundland	Spatial design	1363103.022	0.981538384	0.878660604	0.930099494	Spatial	0.172943117
318	18	18	Newfoundland	Spatial design	1396973.657	0.983618623	0.89171333	0.937665976	Spatial	0.159890391
319	19	19	Newfoundland	Spatial design	1295971.951	0.990324948	0.894841357	0.942583152	Spatial	0.156762364
320	20	20	Newfoundland	Spatial design	1392032.935	0.993295514	0.870192234	0.931743874	Spatial	0.181411487
321	21	21	Newfoundland	Spatial design	1350957.327	0.982575203	0.884908979	0.933742091	Spatial	0.166694742
322	22	22	Newfoundland	Spatial design	1362332.401	0.994795408	0.90256422	0.948679814	Spatial	0.149039501
323	23	23	Newfoundland	Spatial design	1391206.525	0.994835823	0.885215005	0.940025414	Spatial	0.166388716
324	24	24	Newfoundland	Spatial design	1371549.957	0.987983379	0.891230704	0.939607042	Spatial	0.160373017
325	25	25	Newfoundland	Spatial design	1370539.817	0.998144709	0.891845429	0.944995069	Spatial	0.159758292
326	26	26	Newfoundland	Spatial design	1342440.257	0.98748531	0.881224682	0.934354996	Spatial	0.170379039
327	27	27	Newfoundland	Spatial design	1355977.078	0.982045393	0.860968063	0.921506728	Spatial	0.190635658
328	28	28	Newfoundland	Spatial design	1383986.684	0.993341253	0.88102122	0.937181237	Spatial	0.170582501
329	29	29	Newfoundland	Spatial design	1349682.288	0.986240142	0.883121079	0.934680611	Spatial	0.168482642
330	30	30	Newfoundland	Spatial design	1324587.396	0.980319679	0.896686252	0.938502966	Spatial	0.154917469
331	31	31	Newfoundland	Spatial design	1361126.783	0.97861689	0.886017234	0.932317062	Spatial	0.165586487
332	32	32	Newfoundland	Spatial design	1367393.975	0.986490573	0.886830791	0.936660682	Spatial	0.16477293
333	33	33	Newfoundland	Spatial design	1378112.673	0.996470861	0.884666191	0.940568526	Spatial	0.16693753
334	34	34	Newfoundland	Spatial design	1408096.714	0.990544427	0.892612	0.941578214	Spatial	0.15899172
335	35	35	Newfoundland	Spatial design	1343684.675	0.987420595	0.883525899	0.935473247	Spatial	0.168077822
336	36	36	Newfoundland	Spatial design	1383745.974	0.997154184	0.881514888	0.939334536	Spatial	0.170088833
337	37	37	Newfoundland	Spatial design	1381757.715	0.995713703	0.889312108	0.942512906	Spatial	0.162291612
338	38	38	Newfoundland	Spatial design	1364235.432	0.983654214	0.880156769	0.931905492	Spatial	0.171446952
339	39	39	Newfoundland	Spatial design	1354389.755	0.999268898	0.892649351	0.945959125	Spatial	0.15895437
340	40	40	Newfoundland	Spatial design	1362135.171	0.98639569	0.880950761	0.933673226	Spatial	0.17065296
341	41	41	Newfoundland	Spatial design	1365845.188	0.982093162	0.861709637	0.9219014	Spatial	0.189894084
342	42	42	Newfoundland	Spatial design	1318623.665	0.983008125	0.893979792	0.938493959	Spatial	0.157623929
343	43	43	Newfoundland	Spatial design	1384513.105	0.986340407	0.880533621	0.933437014	Spatial	0.1710701
344	44	44	Newfoundland	Spatial design	1404837.755	1.000517835	0.878647881	0.939582858	Spatial	0.172955839
345	45	45	Newfoundland	Spatial design	1358752.66	0.982199274	0.877000266	0.92959977	Spatial	0.174603455
346	46	46	Newfoundland	Spatial design	1357858.881	0.991950876	0.891613337	0.941782107	Spatial	0.159990384
347	47	47	Newfoundland	Spatial design	1353971.132	0.98408514	0.892233009	0.938159074	Spatial	0.159370712
348	48	48	Newfoundland	Spatial design	1376334.6	0.991808675	0.883714446	0.937761561	Spatial	0.167889274
349	49	49	Newfoundland	Spatial design	1367101.291	0.99031527	0.87378692	0.932051095	Spatial	0.177816801
350	50	50	Newfoundland	Spatial design	1382078.124	0.980149759	0.882177414	0.931163587	Spatial	0.169426307
351	51	51	Newfoundland	Spatial design	1341341.838	0.990202655	0.873077534	0.931640094	Spatial	0.178526187
352	52	52	Newfoundland	Spatial design	1359387.544	0.994211586	0.889571806	0.941891696	Spatial	0.162031915
353	53	53	Newfoundland	Spatial design	1413210.507	0.990404539	0.867170557	0.928787548	Spatial	0.184433164
354	54	54	Newfoundland	Spatial design	1306116.095	0.991683793	0.885159687	0.93842174	Spatial	0.166444034
355	55	55	Newfoundland	Spatial design	1311166.404	0.990756362	0.876704711	0.933730537	Spatial	0.17489901
356	56	56	Newfoundland	Spatial design	1351245.83	0.969607894	0.882078663	0.925843278	Spatial	0.169525058
357	57	57	Newfoundland	Spatial design	1386473.742	0.989508942	0.883483916	0.936496429	Spatial	0.168119805
358	58	58	Newfoundland	Spatial design	1439318.779	0.986176395	0.89357588	0.939876138	Spatial	0.15802784
359	59	59	Newfoundland	Spatial design	1330924.12	0.98762019	0.891707738	0.939663964	Spatial	0.159895983
360	60	60	Newfoundland	Spatial design	1350212.319	0.983320227	0.85441357	0.918866899	Spatial	0.197190151
361	61	61	Newfoundland	Spatial design	1347252.799	0.99620663	0.883545058	0.939875844	Spatial	0.168058662
362	62	62	Newfoundland	Spatial design	1362397.073	0.986518675	0.884864899	0.935691787	Spatial	0.166738822
363	63	63	Newfoundland	Spatial design	1322776.571	0.987124934	0.883102625	0.93511378	Spatial	0.168501095
364	64	64	Newfoundland	Spatial design	1371818.042	0.982891721	0.89538353	0.939137626	Spatial	0.156220191
365	65	65	Newfoundland	Spatial design	1383816.884	0.986570644	0.883960335	0.935265489	Spatial	0.167643386
366	66	66	Newfoundland	Spatial design	1386660.143	0.979663895	0.876686498	0.928175197	Spatial	0.174917222
367	67	67	Newfoundland	Spatial design	1373748.312	0.985086845	0.889090485	0.937088665	Spatial	0.162513236
368	68	68	Newfoundland	Spatial design	1428007.782	1.000435293	0.895478151	0.947956722	Spatial	0.15612557
369	69	69	Newfoundland	Spatial design	1370446.065	0.982115461	0.889410633	0.935763047	Spatial	0.162193088
370	70	70	Newfoundland	Spatial design	1401531.572	0.98553104	0.864174882	0.924852961	Spatial	0.187428839
371	71	71	Newfoundland	Spatial design	1370995.86	0.981852939	0.877335679	0.929594309	Spatial	0.174268042
372	72	72	Newfoundland	Spatial design	1382972.482	0.984810214	0.884461107	0.93463566	Spatial	0.167142614
373	73	73	Newfoundland	Spatial design	1386502.987	0.991422018	0.87875286	0.935087439	Spatial	0.172850861
374	74	74	Newfoundland	Spatial design	1345507.892	0.989949594	0.882794021	0.936371808	Spatial	0.1688097
375	75	75	Newfoundland	Spatial design	1380247.557	0.979793483	0.903962471	0.941877977	Spatial	0.14764125
376	76	76	Newfoundland	Spatial design	1411790.964	0.98782549	0.865372146	0.926598818	Spatial	0.186231575
377	77	77	Newfoundland	Spatial design	1370456.446	0.973661026	0.888890982	0.931276004	Spatial	0.162712739
378	78	78	Newfoundland	Spatial design	1355325.397	0.974953509	0.884595722	0.929774615	Spatial	0.167007999
379	79	79	Newfoundland	Spatial design	1340597.983	0.987534774	0.884922511	0.936228643	Spatial	0.166681209
380	80	80	Newfoundland	Spatial design	1353846.295	0.988783992	0.875950829	0.932367411	Spatial	0.175652892
381	81	81	Newfoundland	Spatial design	1381061.146	0.975830335	0.896965441	0.936397888	Spatial	0.15463828
382	82	82	Newfoundland	Spatial design	1361151.131	0.992538298	0.872100401	0.93231935	Spatial	0.17950332
383	83	83	Newfoundland	Spatial design	1351918.078	0.988406357	0.907104137	0.947755247	Spatial	0.144499584
384	84	84	Newfoundland	Spatial design	1384765.224	0.986398995	0.873332181	0.929865588	Spatial	0.17827154
385	85	85	Newfoundland	Spatial design	1372406.118	1.004176127	0.874719754	0.93944794	Spatial	0.176883967
386	86	86	Newfoundland	Spatial design	1406200.211	0.998014059	0.8844115	0.941212779	Spatial	0.167192221
387	87	87	Newfoundland	Spatial design	1339703.349	0.997697942	0.876454025	0.937075984	Spatial	0.175149696
388	88	88	Newfoundland	Spatial design	1329982.494	0.987638348	0.870012203	0.928825275	Spatial	0.181591518
389	89	89	Newfoundland	Spatial design	1390910.277	0.996268533	0.872068797	0.934168665	Spatial	0.179534924
390	90	90	Newfoundland	Spatial design	1428967.853	0.97765727	0.880332921	0.928995095	Spatial	0.1712708
391	91	91	Newfoundland	Spatial design	1404150.831	0.993547068	0.893569876	0.943558472	Spatial	0.158033845
392	92	92	Newfoundland	Spatial design	1356217.736	0.971209094	0.88438477	0.927796932	Spatial	0.167218951
393	93	93	Newfoundland	Spatial design	1359867.155	0.990602878	0.882702854	0.936652866	Spatial	0.168900867
394	94	94	Newfoundland	Spatial design	1347444.858	0.992443521	0.882772013	0.937607767	Spatial	0.168831708
395	95	95	Newfoundland	Spatial design	1370178.506	0.993888382	0.881576473	0.937732428	Spatial	0.170027247
396	96	96	Newfoundland	Spatial design	1417954.136	0.99254497	0.882243415	0.937394193	Spatial	0.169360305
397	97	97	Newfoundland	Spatial design	1397614.902	0.989493946	0.882218997	0.935856472	Spatial	0.169384724
398	98	98	Newfoundland	Spatial design	1366449.968	0.991009745	0.889621162	0.940315454	Spatial	0.161982558
399	99	99	Newfoundland	Spatial design	1391734.737	0.994637007	0.878461013	0.93654901	Spatial	0.173142708
400	100	100	Newfoundland	Spatial design	1398727.55	0.99315555	0.884605949	0.938880749	Spatial	0.166997772
401	201	1	Saskatchewan	BOSS Design	1152642.517	0.983409044	0.994615345	0.989012194	BOSS	0.04446428
402	202	2	Saskatchewan	BOSS Design	1118481.959	0.990578106	0.991549006	0.991063556	BOSS	0.047530619
403	203	3	Saskatchewan	BOSS Design	1220706.115	0.989387533	0.998260149	0.993823841	BOSS	0.040819476
404	204	4	Saskatchewan	BOSS Design	1159907.417	0.984472462	0.994329422	0.989400942	BOSS	0.044750203
405	205	5	Saskatchewan	BOSS Design	1234142.215	0.98815823	0.995407073	0.991782651	BOSS	0.043672552
406	206	6	Saskatchewan	BOSS Design	1221281.656	0.988827151	0.995572744	0.992199948	BOSS	0.043506881
407	207	7	Saskatchewan	BOSS Design	1179195.588	0.988316317	0.994879363	0.99159784	BOSS	0.044200262
408	208	8	Saskatchewan	BOSS Design	1186246.341	0.986757359	0.993178457	0.989967908	BOSS	0.045901168
409	209	9	Saskatchewan	BOSS Design	1211895.255	0.991880564	0.996078076	0.99397932	BOSS	0.043001548
410	210	10	Saskatchewan	BOSS Design	1216630.346	0.9923729	0.993076597	0.992724748	BOSS	0.046003028
411	211	11	Saskatchewan	BOSS Design	1259960.433	0.990091053	0.993691871	0.991891462	BOSS	0.045387754
412	212	12	Saskatchewan	BOSS Design	1231691.668	0.983587603	0.9942417	0.988914651	BOSS	0.044837924
413	213	13	Saskatchewan	BOSS Design	1303596.31	0.989596627	0.989972543	0.989784585	BOSS	0.049107082
414	214	14	Saskatchewan	BOSS Design	1293965.661	0.991800719	0.993879517	0.992840118	BOSS	0.045200108
415	215	15	Saskatchewan	BOSS Design	1213420.745	0.989661739	0.994024922	0.991843331	BOSS	0.045054703
416	216	16	Saskatchewan	BOSS Design	1197888.927	0.986971795	0.991795394	0.989383595	BOSS	0.047284231
417	217	17	Saskatchewan	BOSS Design	1137713.677	0.9870526	0.993090634	0.990071617	BOSS	0.04598899
418	218	18	Saskatchewan	BOSS Design	1203134.738	0.991450867	0.995317816	0.993384341	BOSS	0.043761808
419	219	19	Saskatchewan	BOSS Design	1215596.146	0.986981817	0.996994921	0.991988369	BOSS	0.042084704
420	220	20	Saskatchewan	BOSS Design	1223783.574	0.986900298	0.988442495	0.987671397	BOSS	0.05063713
421	221	21	Saskatchewan	BOSS Design	1238563.589	0.98852453	0.993136244	0.990830387	BOSS	0.045943381
422	222	22	Saskatchewan	BOSS Design	1308831.59	0.986361913	0.991299049	0.988830481	BOSS	0.047780576
423	223	23	Saskatchewan	BOSS Design	1200663.205	0.984560519	0.993967066	0.989263793	BOSS	0.045112558
424	224	24	Saskatchewan	BOSS Design	1138363.372	0.987774429	0.993484696	0.990629563	BOSS	0.045594928
425	225	25	Saskatchewan	BOSS Design	1212607.047	0.98794769	0.993117101	0.990532395	BOSS	0.045962524
426	226	26	Saskatchewan	BOSS Design	1189948.682	0.983817535	0.994488162	0.989152848	BOSS	0.044591463
427	227	27	Saskatchewan	BOSS Design	1257018.135	0.994434447	0.994434701	0.994434574	BOSS	0.044644924
428	228	28	Saskatchewan	BOSS Design	1323797.292	0.987537336	0.995354831	0.991446084	BOSS	0.043724794
429	229	29	Saskatchewan	BOSS Design	1175084.376	0.990655824	0.992446019	0.991550921	BOSS	0.046633606
430	230	30	Saskatchewan	BOSS Design	1203145.094	0.991911082	0.994469379	0.99319023	BOSS	0.044610245
431	231	31	Saskatchewan	BOSS Design	1245250.648	0.986003764	0.989917998	0.987960881	BOSS	0.049161627
432	232	32	Saskatchewan	BOSS Design	1282738.865	0.988597167	0.994314669	0.991455918	BOSS	0.044764956
433	233	33	Saskatchewan	BOSS Design	1193836.275	0.986519376	0.997284538	0.991901957	BOSS	0.041795086
434	234	34	Saskatchewan	BOSS Design	1171186.743	0.992491245	0.994877135	0.99368419	BOSS	0.04420249
435	235	35	Saskatchewan	BOSS Design	1147688.882	0.984767262	0.993725272	0.989246267	BOSS	0.045354353
436	236	36	Saskatchewan	BOSS Design	1205631.446	0.987178446	0.991280273	0.989229359	BOSS	0.047799352
437	237	37	Saskatchewan	BOSS Design	1139836.988	0.989920131	0.990656839	0.990288485	BOSS	0.048422786
438	238	38	Saskatchewan	BOSS Design	1205789.281	0.987838693	0.995817674	0.991828183	BOSS	0.043261951
439	239	39	Saskatchewan	BOSS Design	1236411.203	0.983661671	0.990466292	0.987063982	BOSS	0.048613332
440	240	40	Saskatchewan	BOSS Design	1264678.052	0.986744456	0.987723052	0.987233754	BOSS	0.051356573
441	241	41	Saskatchewan	BOSS Design	1233335.537	0.987238464	0.993843289	0.990540877	BOSS	0.045236336
442	242	42	Saskatchewan	BOSS Design	1281726.426	0.990262063	0.998040424	0.994151243	BOSS	0.0410392
443	243	43	Saskatchewan	BOSS Design	1144472.503	0.988068338	0.995266907	0.991667622	BOSS	0.043812718
444	244	44	Saskatchewan	BOSS Design	1156585.349	0.991958197	0.997373261	0.994665729	BOSS	0.041706364
445	245	45	Saskatchewan	BOSS Design	1121055.854	0.989312577	0.995854246	0.992583412	BOSS	0.043225379
446	246	46	Saskatchewan	BOSS Design	1231553.878	0.990833473	0.991954943	0.991394208	BOSS	0.047124682
447	247	47	Saskatchewan	BOSS Design	1219985.611	0.989050771	0.996794943	0.992922857	BOSS	0.042284681
448	248	48	Saskatchewan	BOSS Design	1089810.934	0.988725105	0.991272165	0.989998635	BOSS	0.047807459
449	249	49	Saskatchewan	BOSS Design	1248537.145	0.986858133	0.996320085	0.991589109	BOSS	0.04275954
450	250	50	Saskatchewan	BOSS Design	1249778.78	0.98928172	0.999406851	0.994344285	BOSS	0.039672774
451	251	51	Saskatchewan	BOSS Design	1278350.456	0.985417613	0.995235308	0.990326461	BOSS	0.043844317
452	252	52	Saskatchewan	BOSS Design	1233012.166	0.993200101	0.990077392	0.991638747	BOSS	0.049002232
453	253	53	Saskatchewan	BOSS Design	1272016.596	0.989715531	0.99754213	0.993628831	BOSS	0.041537494
454	254	54	Saskatchewan	BOSS Design	1296538.943	0.988953836	0.992359455	0.990656645	BOSS	0.04672017
455	255	55	Saskatchewan	BOSS Design	1115822.662	0.98867571	0.993056523	0.990866117	BOSS	0.046023102
456	256	56	Saskatchewan	BOSS Design	1142949.914	0.984027304	0.991533777	0.987780541	BOSS	0.047545848
457	257	57	Saskatchewan	BOSS Design	1208063.603	0.988408042	0.994921242	0.991664642	BOSS	0.044158383
458	258	58	Saskatchewan	BOSS Design	1202558.247	0.987151951	0.993679479	0.990415715	BOSS	0.045400145
459	259	59	Saskatchewan	BOSS Design	1250444.896	0.987499675	0.993173934	0.990336804	BOSS	0.045905691
460	260	60	Saskatchewan	BOSS Design	1247471.526	0.989030534	0.994224451	0.991627492	BOSS	0.044855174
461	261	61	Saskatchewan	BOSS Design	1230664.127	0.991800651	0.997684559	0.994742605	BOSS	0.041395065
462	262	62	Saskatchewan	BOSS Design	1306533.063	0.990892403	0.994871466	0.992881934	BOSS	0.044208158
463	263	63	Saskatchewan	BOSS Design	1285292.062	0.985621523	0.992724148	0.989172835	BOSS	0.046355477
464	264	64	Saskatchewan	BOSS Design	1248934.78	0.989583541	0.993725279	0.99165441	BOSS	0.045354346
465	265	65	Saskatchewan	BOSS Design	1235470.879	0.986140465	0.995041792	0.990591128	BOSS	0.044037833
466	266	66	Saskatchewan	BOSS Design	1311818.648	0.987875969	0.992325853	0.990100911	BOSS	0.046753771
467	267	67	Saskatchewan	BOSS Design	1256033.425	0.986116123	0.992880421	0.989498272	BOSS	0.046199204
468	268	68	Saskatchewan	BOSS Design	1284709.632	0.989341746	0.992541299	0.990941522	BOSS	0.046538326
469	269	69	Saskatchewan	BOSS Design	1272401.944	0.986644951	0.990058252	0.988351602	BOSS	0.049021372
470	270	70	Saskatchewan	BOSS Design	1174480.738	0.991061235	0.988673764	0.989867499	BOSS	0.050405861
471	271	71	Saskatchewan	BOSS Design	1315924.147	0.985721035	0.994442292	0.990081664	BOSS	0.044637332
472	272	72	Saskatchewan	BOSS Design	1240447.687	0.98184625	0.992411232	0.987128741	BOSS	0.046668392
473	273	73	Saskatchewan	BOSS Design	1293300.862	0.986971294	0.996806668	0.991888981	BOSS	0.042272956
474	274	74	Saskatchewan	BOSS Design	1180672.865	0.98663736	0.992391322	0.989514341	BOSS	0.046688303
475	275	75	Saskatchewan	BOSS Design	1271551.652	0.989995418	0.994946654	0.992471036	BOSS	0.044132971
476	276	76	Saskatchewan	BOSS Design	1239956.21	0.982990689	0.993409899	0.988200294	BOSS	0.045669725
477	277	77	Saskatchewan	BOSS Design	1233172.927	0.986994185	0.994079584	0.990536885	BOSS	0.04500004
478	278	78	Saskatchewan	BOSS Design	1228010.851	0.983122202	0.994141533	0.988631867	BOSS	0.044938092
479	279	79	Saskatchewan	BOSS Design	1219138.211	0.988974183	0.991365621	0.990169902	BOSS	0.047714004
480	280	80	Saskatchewan	BOSS Design	1268831.393	0.992566329	0.991417263	0.991991796	BOSS	0.047662361
481	281	81	Saskatchewan	BOSS Design	1260032.216	0.986674032	0.990590596	0.988632314	BOSS	0.048489028
482	282	82	Saskatchewan	BOSS Design	1190250.761	0.991373612	0.994844811	0.993109212	BOSS	0.044234814
483	283	83	Saskatchewan	BOSS Design	1285713.22	0.988592316	1	0.994296158	BOSS	0.039079625
484	284	84	Saskatchewan	BOSS Design	1320919.454	0.985566745	0.990953096	0.98825992	BOSS	0.048126529
485	285	85	Saskatchewan	BOSS Design	1235506.664	0.985950219	0.992770056	0.989360138	BOSS	0.046309568
486	286	86	Saskatchewan	BOSS Design	1248055.174	0.988640132	0.994748919	0.991694525	BOSS	0.044330706
487	287	87	Saskatchewan	BOSS Design	1258064.421	0.987253857	0.992243268	0.989748563	BOSS	0.046836357
488	288	88	Saskatchewan	BOSS Design	1348550.474	0.985480033	0.991190351	0.988335192	BOSS	0.047889274
489	289	89	Saskatchewan	BOSS Design	1173995.251	0.990551948	0.992468842	0.991510395	BOSS	0.046610782
490	290	90	Saskatchewan	BOSS Design	1324782.794	0.98508847	0.997319628	0.991204049	BOSS	0.041759996
491	291	91	Saskatchewan	BOSS Design	1316105.206	0.98831918	0.994899312	0.991609246	BOSS	0.044180313
492	292	92	Saskatchewan	BOSS Design	1289419.051	0.990006493	0.994129733	0.992068113	BOSS	0.044949891
493	293	93	Saskatchewan	BOSS Design	1192249.836	0.986175998	0.996879024	0.991527511	BOSS	0.0422006
494	294	94	Saskatchewan	BOSS Design	1296475.841	0.991114647	0.992630351	0.991872499	BOSS	0.046449273
495	295	95	Saskatchewan	BOSS Design	1221274.137	0.988538654	0.995240963	0.991889808	BOSS	0.043838662
496	296	96	Saskatchewan	BOSS Design	1186759.368	0.990717961	0.992494221	0.991606091	BOSS	0.046585403
497	297	97	Saskatchewan	BOSS Design	1251112.363	0.983130485	0.994505013	0.988817749	BOSS	0.044574612
498	298	98	Saskatchewan	BOSS Design	1222191.739	0.983213398	0.993417436	0.988315417	BOSS	0.045662189
499	299	99	Saskatchewan	BOSS Design	1244539.312	0.987008673	0.992903417	0.989956045	BOSS	0.046176208
500	300	100	Saskatchewan	BOSS Design	1190157.786	0.989981409	0.994954845	0.992468127	BOSS	0.04412478
501	1	1	Saskatchewan	Cost design	1092100.351	0.995764214	0.977011841	0.986388028	Cost	0.062067784
502	2	2	Saskatchewan	Cost design	1019488.536	0.985340737	0.975687369	0.980514053	Cost	0.063392255
503	3	3	Saskatchewan	Cost design	1036578.278	0.992681761	0.97839231	0.985537035	Cost	0.060687315
504	4	4	Saskatchewan	Cost design	1021951.641	0.98932272	0.984365056	0.986843888	Cost	0.054714568
505	5	5	Saskatchewan	Cost design	1040802.443	0.990006161	0.978787414	0.984396787	Cost	0.060292211
506	6	6	Saskatchewan	Cost design	1039180.553	0.99728658	0.980942118	0.989114349	Cost	0.058137507
507	7	7	Saskatchewan	Cost design	1028756.697	0.985748808	0.976122649	0.980935728	Cost	0.062956976
508	8	8	Saskatchewan	Cost design	984178.8582	0.991694348	0.975869596	0.983781972	Cost	0.063210029
509	9	9	Saskatchewan	Cost design	1078155.427	0.988393024	0.981846669	0.985119846	Cost	0.057232955
510	10	10	Saskatchewan	Cost design	1053341.105	0.992990773	0.978373422	0.985682098	Cost	0.060706202
511	11	11	Saskatchewan	Cost design	1043431.351	0.992640912	0.973410395	0.983025654	Cost	0.065669229
512	12	12	Saskatchewan	Cost design	1080554.264	0.986374196	0.981004474	0.983689335	Cost	0.058075151
513	13	13	Saskatchewan	Cost design	1104167.832	0.993088055	0.977899146	0.985493601	Cost	0.061180478
514	14	14	Saskatchewan	Cost design	1073523.55	0.986506177	0.972143633	0.979324905	Cost	0.066935991
515	15	15	Saskatchewan	Cost design	1046808.176	0.987841494	0.978675882	0.983258688	Cost	0.060403743
516	16	16	Saskatchewan	Cost design	1028640.821	0.988174488	0.970119339	0.979146913	Cost	0.068960286
517	17	17	Saskatchewan	Cost design	1076148.174	0.994872755	0.97917621	0.987024483	Cost	0.059903414
518	18	18	Saskatchewan	Cost design	951042.9931	0.986129051	0.973791416	0.979960233	Cost	0.065288209
519	19	19	Saskatchewan	Cost design	1119487.045	0.992492254	0.984673378	0.988582816	Cost	0.054406246
520	20	20	Saskatchewan	Cost design	992647.5447	0.993289185	0.974903336	0.984096261	Cost	0.064176288
521	21	21	Saskatchewan	Cost design	1046486.878	0.989984144	0.978349929	0.984167037	Cost	0.060729695
522	22	22	Saskatchewan	Cost design	1043427.779	0.993119662	0.974054326	0.983586994	Cost	0.065025299
523	23	23	Saskatchewan	Cost design	1011168.407	0.986356985	0.981017054	0.98368702	Cost	0.05806257
524	24	24	Saskatchewan	Cost design	1017174.912	0.986207882	0.980048236	0.983128059	Cost	0.059031389
525	25	25	Saskatchewan	Cost design	1034286.473	0.989893584	0.978864548	0.984379066	Cost	0.060215076
526	26	26	Saskatchewan	Cost design	1126938.068	0.991421737	0.980043676	0.985732707	Cost	0.059035948
527	27	27	Saskatchewan	Cost design	1177202.535	0.992448892	0.97733565	0.984892271	Cost	0.061743975
528	28	28	Saskatchewan	Cost design	1086137.52	0.987550739	0.972832411	0.980191575	Cost	0.066247214
529	29	29	Saskatchewan	Cost design	1224364.204	0.990806414	0.983771515	0.987288964	Cost	0.05530811
530	30	30	Saskatchewan	Cost design	996431.1491	0.994287183	0.97710105	0.985694116	Cost	0.061978575
531	31	31	Saskatchewan	Cost design	1075662.169	0.987619114	0.977870929	0.982745022	Cost	0.061208695
532	32	32	Saskatchewan	Cost design	1039338.288	0.991989591	0.97835747	0.98517353	Cost	0.060722155
533	33	33	Saskatchewan	Cost design	1095787.662	0.986767345	0.970947472	0.978857409	Cost	0.068132152
534	34	34	Saskatchewan	Cost design	1034969.133	0.990115759	0.975238328	0.982677044	Cost	0.063841296
535	35	35	Saskatchewan	Cost design	1015912.66	0.990851591	0.9785692	0.984710396	Cost	0.060510424
536	36	36	Saskatchewan	Cost design	1026960.073	0.990761251	0.976036933	0.983399092	Cost	0.063042692
537	37	37	Saskatchewan	Cost design	1094215.907	0.990670378	0.980007644	0.985339011	Cost	0.05907198
538	38	38	Saskatchewan	Cost design	1009774.342	0.994270137	0.976321435	0.985295786	Cost	0.06275819
539	39	39	Saskatchewan	Cost design	977032.8075	0.991650323	0.981434028	0.986542175	Cost	0.057645597
540	40	40	Saskatchewan	Cost design	1047934.221	0.9876239	0.981352696	0.984488298	Cost	0.057726929
541	41	41	Saskatchewan	Cost design	1052845.018	0.990296131	0.978305176	0.984300653	Cost	0.060774449
542	42	42	Saskatchewan	Cost design	1034188.733	0.993942558	0.976986941	0.98546475	Cost	0.062092683
543	43	43	Saskatchewan	Cost design	1043709.847	0.99179103	0.979412823	0.985601927	Cost	0.059666801
544	44	44	Saskatchewan	Cost design	988863.5821	0.986092742	0.977754663	0.981923703	Cost	0.061324962
545	45	45	Saskatchewan	Cost design	1076419.731	0.993757367	0.983206629	0.988481998	Cost	0.055872996
546	46	46	Saskatchewan	Cost design	1070224.648	0.988926958	0.98340323	0.986165094	Cost	0.055676395
547	47	47	Saskatchewan	Cost design	1064346.712	0.987486159	0.968367231	0.977926695	Cost	0.070712393
548	48	48	Saskatchewan	Cost design	1000879.435	0.989959953	0.978801772	0.984380863	Cost	0.060277852
549	49	49	Saskatchewan	Cost design	1054509.49	0.99224454	0.978656064	0.985450302	Cost	0.060423561
550	50	50	Saskatchewan	Cost design	1025746.855	0.988803662	0.982192713	0.985498187	Cost	0.056886912
551	51	51	Saskatchewan	Cost design	1066174.652	0.993625725	0.978023917	0.985824821	Cost	0.061055707
552	52	52	Saskatchewan	Cost design	1134757.319	0.987993699	0.975998737	0.981996218	Cost	0.063080887
553	53	53	Saskatchewan	Cost design	1123458.722	0.984660832	0.977315017	0.980987925	Cost	0.061764607
554	54	54	Saskatchewan	Cost design	1052338.307	0.991980838	0.977438638	0.984709738	Cost	0.061640987
555	55	55	Saskatchewan	Cost design	1091706.504	0.989691956	0.979541429	0.984616692	Cost	0.059538196
556	56	56	Saskatchewan	Cost design	1065783.376	0.991202419	0.981566714	0.986384566	Cost	0.057512911
557	57	57	Saskatchewan	Cost design	1042622.421	0.986858383	0.978959666	0.982909025	Cost	0.060119959
558	58	58	Saskatchewan	Cost design	988546.2904	0.991704583	0.977842761	0.984773672	Cost	0.061236864
559	59	59	Saskatchewan	Cost design	1082376.352	0.98914104	0.981645692	0.985393366	Cost	0.057433932
560	60	60	Saskatchewan	Cost design	954236.5767	0.984643893	0.979296153	0.981970023	Cost	0.059783472
561	61	61	Saskatchewan	Cost design	975754.1421	0.987554209	0.974064084	0.980809147	Cost	0.06501554
562	62	62	Saskatchewan	Cost design	1026318.821	0.99596907	0.981599672	0.988784371	Cost	0.057479953
563	63	63	Saskatchewan	Cost design	998509.1654	0.985557843	0.98135933	0.983458586	Cost	0.057720295
564	64	64	Saskatchewan	Cost design	1134564.119	0.987238571	0.978776841	0.983007706	Cost	0.060302784
565	65	65	Saskatchewan	Cost design	1048538.295	0.992635728	0.9798738	0.986254764	Cost	0.059205824
566	66	66	Saskatchewan	Cost design	1085626.73	0.993740099	0.979192915	0.986466507	Cost	0.059886709
567	67	67	Saskatchewan	Cost design	1065285.901	0.995630607	0.982165112	0.98889786	Cost	0.056914513
568	68	68	Saskatchewan	Cost design	1005929.649	0.981498637	0.974868131	0.978183384	Cost	0.064211493
569	69	69	Saskatchewan	Cost design	1159514.536	0.991983445	0.979778035	0.98588074	Cost	0.05930159
570	70	70	Saskatchewan	Cost design	1027126.5	0.993775683	0.980042357	0.98690902	Cost	0.059037267
571	71	71	Saskatchewan	Cost design	1053201.254	0.984606215	0.976856322	0.980731268	Cost	0.062223303
572	72	72	Saskatchewan	Cost design	1113518.625	0.992576623	0.986125998	0.989351311	Cost	0.052953626
573	73	73	Saskatchewan	Cost design	999532.082	0.986094582	0.973533027	0.979813805	Cost	0.065546597
574	74	74	Saskatchewan	Cost design	1165935.088	0.993534149	0.979602035	0.986568092	Cost	0.059477589
575	75	75	Saskatchewan	Cost design	1004049.093	0.990986608	0.978355031	0.984670819	Cost	0.060724593
576	76	76	Saskatchewan	Cost design	1087236.799	0.9864876	0.981907752	0.984197676	Cost	0.057171872
577	77	77	Saskatchewan	Cost design	994689.2778	0.992970938	0.979695834	0.986333386	Cost	0.059383791
578	78	78	Saskatchewan	Cost design	1098266.537	0.987166324	0.977782469	0.982474397	Cost	0.061297156
579	79	79	Saskatchewan	Cost design	1069188.42	0.989362169	0.983635714	0.986498942	Cost	0.05544391
580	80	80	Saskatchewan	Cost design	983208.4845	0.988169118	0.9851177	0.986643409	Cost	0.053961924
581	81	81	Saskatchewan	Cost design	1059313.235	0.990162746	0.978259675	0.98421121	Cost	0.06081995
582	82	82	Saskatchewan	Cost design	1120600.075	0.98958599	0.978647955	0.984116972	Cost	0.06043167
583	83	83	Saskatchewan	Cost design	1020303.673	0.991783825	0.97139635	0.981590087	Cost	0.067683275
584	84	84	Saskatchewan	Cost design	987419.2494	0.990080975	0.981492043	0.985786509	Cost	0.057587581
585	85	85	Saskatchewan	Cost design	1023882.558	0.990179661	0.978056042	0.984117851	Cost	0.061023583
586	86	86	Saskatchewan	Cost design	1135169.648	0.989451	0.977735857	0.983593429	Cost	0.061343767
587	87	87	Saskatchewan	Cost design	1026307.909	0.991918096	0.972452757	0.982185426	Cost	0.066626867
588	88	88	Saskatchewan	Cost design	1117844.131	0.987387455	0.980480973	0.983934214	Cost	0.058598652
589	89	89	Saskatchewan	Cost design	1012115.571	0.987643002	0.980575804	0.984109403	Cost	0.058503821
590	90	90	Saskatchewan	Cost design	1068027.28	0.99390025	0.976721719	0.985310984	Cost	0.062357906
591	91	91	Saskatchewan	Cost design	1129958.513	0.989875154	0.98210378	0.985989467	Cost	0.056975845
592	92	92	Saskatchewan	Cost design	1073360.525	0.98749956	0.977516696	0.982508128	Cost	0.061562928
593	93	93	Saskatchewan	Cost design	1078884.479	0.989195353	0.975477171	0.982336262	Cost	0.063602453
594	94	94	Saskatchewan	Cost design	1026493.209	0.993773518	0.976036911	0.984905215	Cost	0.063042714
595	95	95	Saskatchewan	Cost design	1047967.771	0.986172259	0.978143305	0.982157782	Cost	0.060936319
596	96	96	Saskatchewan	Cost design	1047781.985	0.988419115	0.977716511	0.983067813	Cost	0.061363113
597	97	97	Saskatchewan	Cost design	1043712.62	0.994721963	0.980595881	0.987658922	Cost	0.058483744
598	98	98	Saskatchewan	Cost design	1054751.895	0.987776504	0.981446066	0.984611285	Cost	0.057633559
599	99	99	Saskatchewan	Cost design	1008440.907	0.989127583	0.978404932	0.983766258	Cost	0.060674693
600	100	100	Saskatchewan	Cost design	1052795.583	0.990088334	0.971371174	0.980729754	Cost	0.067708451
601	101	1	Saskatchewan	Habitat design	2039097.91	0.974828718	0.993611602	0.98422016	Habitat	0.045468023
602	102	2	Saskatchewan	Habitat design	2123861.395	0.977788674	0.996987576	0.987388125	Habitat	0.042092049
603	103	3	Saskatchewan	Habitat design	2115764.847	0.979475182	0.997221352	0.988348267	Habitat	0.041858273
604	104	4	Saskatchewan	Habitat design	2176146.028	0.975927314	0.996166054	0.986046684	Habitat	0.04291357
605	105	5	Saskatchewan	Habitat design	2121066.696	0.975078114	0.993755544	0.984416829	Habitat	0.045324081
606	106	6	Saskatchewan	Habitat design	2063825.11	0.975967312	0.99327686	0.984622086	Habitat	0.045802764
607	107	7	Saskatchewan	Habitat design	2022082.646	0.981555495	0.995751074	0.988653285	Habitat	0.043328551
608	108	8	Saskatchewan	Habitat design	2028383.878	0.974390578	0.998475642	0.98643311	Habitat	0.040603983
609	109	9	Saskatchewan	Habitat design	2099473.562	0.971399863	0.993880152	0.982640008	Habitat	0.045199472
610	110	10	Saskatchewan	Habitat design	2114252.847	0.972131277	0.997749191	0.984940234	Habitat	0.041330434
611	111	11	Saskatchewan	Habitat design	2108605.041	0.975144014	0.995216318	0.985180166	Habitat	0.043863307
612	112	12	Saskatchewan	Habitat design	2063729.666	0.973521959	0.992444883	0.982983421	Habitat	0.046634742
613	113	13	Saskatchewan	Habitat design	1965510.228	0.975527026	0.996067306	0.985797166	Habitat	0.043012319
614	114	14	Saskatchewan	Habitat design	2052688.526	0.977909068	0.996884973	0.98739702	Habitat	0.042194652
615	115	15	Saskatchewan	Habitat design	2133869.653	0.9749515	0.992611012	0.983781256	Habitat	0.046468612
616	116	16	Saskatchewan	Habitat design	2029361.678	0.974183396	0.994284415	0.984233905	Habitat	0.04479521
617	117	17	Saskatchewan	Habitat design	1966296.078	0.980093531	0.996974646	0.988534088	Habitat	0.042104978
618	118	18	Saskatchewan	Habitat design	2171698.491	0.971970884	0.992381429	0.982176156	Habitat	0.046698196
619	119	19	Saskatchewan	Habitat design	2069184.228	0.977469896	0.993561485	0.985515691	Habitat	0.045518139
620	120	20	Saskatchewan	Habitat design	1915023.501	0.972322033	0.992618862	0.982470447	Habitat	0.046460763
621	121	21	Saskatchewan	Habitat design	2080372.436	0.974413864	0.992932302	0.983673083	Habitat	0.046147323
622	122	22	Saskatchewan	Habitat design	2050005.845	0.973791803	0.992440967	0.983116385	Habitat	0.046638658
623	123	23	Saskatchewan	Habitat design	2105804.391	0.975916715	0.988491284	0.982203999	Habitat	0.050588341
624	124	24	Saskatchewan	Habitat design	2079497.866	0.974313668	0.995734392	0.98502403	Habitat	0.043345232
625	125	25	Saskatchewan	Habitat design	2181296.868	0.972269345	0.991575564	0.981922454	Habitat	0.04750406
626	126	26	Saskatchewan	Habitat design	2064644.005	0.975770443	0.992279349	0.984024896	Habitat	0.046800276
627	127	27	Saskatchewan	Habitat design	1960295.15	0.97272271	0.997402936	0.985062823	Habitat	0.041676688
628	128	28	Saskatchewan	Habitat design	1893110.936	0.974357303	0.997761383	0.986059343	Habitat	0.041318241
629	129	29	Saskatchewan	Habitat design	2033045.752	0.973716189	0.996838663	0.985277426	Habitat	0.042240962
630	130	30	Saskatchewan	Habitat design	2075304.398	0.973999648	0.992685418	0.983342533	Habitat	0.046394206
631	131	31	Saskatchewan	Habitat design	2168433.752	0.979686113	0.995152403	0.987419258	Habitat	0.043927222
632	132	32	Saskatchewan	Habitat design	2135206.121	0.973569379	0.997642828	0.985606103	Habitat	0.041436796
633	133	33	Saskatchewan	Habitat design	2090567.866	0.977221255	0.995035303	0.986128279	Habitat	0.044044322
634	134	34	Saskatchewan	Habitat design	2047584.711	0.973634243	0.993975011	0.983804627	Habitat	0.045104613
635	135	35	Saskatchewan	Habitat design	2169764.19	0.978062952	0.99270265	0.985382801	Habitat	0.046376974
636	136	36	Saskatchewan	Habitat design	2070244.954	0.976736249	0.997958534	0.987347391	Habitat	0.041121091
637	137	37	Saskatchewan	Habitat design	2081344.144	0.976149175	0.995392519	0.985770847	Habitat	0.043687105
638	138	38	Saskatchewan	Habitat design	2039105.944	0.977780036	0.99753317	0.987656603	Habitat	0.041546454
639	139	39	Saskatchewan	Habitat design	1916496.504	0.972314739	0.994030263	0.983172501	Habitat	0.045049362
640	140	40	Saskatchewan	Habitat design	2008136.972	0.976946416	0.991936058	0.984441237	Habitat	0.047143567
641	141	41	Saskatchewan	Habitat design	2021491.038	0.970497496	0.993807323	0.98215241	Habitat	0.045272301
642	142	42	Saskatchewan	Habitat design	2068915.218	0.977501135	0.994425212	0.985963173	Habitat	0.044654413
643	143	43	Saskatchewan	Habitat design	1985572.762	0.98007071	0.996668617	0.988369664	Habitat	0.042411007
644	144	44	Saskatchewan	Habitat design	1955352.654	0.97847638	0.995946335	0.987211357	Habitat	0.04313329
645	145	45	Saskatchewan	Habitat design	2043749.362	0.97368671	0.995300516	0.984493613	Habitat	0.043779108
646	146	46	Saskatchewan	Habitat design	2046203.785	0.9703714	0.997222826	0.983797113	Habitat	0.041856799
647	147	47	Saskatchewan	Habitat design	2094263.365	0.97429654	0.995050775	0.984673658	Habitat	0.044028849
648	148	48	Saskatchewan	Habitat design	2058028.679	0.980052595	0.997197292	0.988624944	Habitat	0.041882332
649	149	49	Saskatchewan	Habitat design	2065867.19	0.972230931	0.993547867	0.982889399	Habitat	0.045531757
650	150	50	Saskatchewan	Habitat design	2080214.183	0.975088916	0.992205181	0.983647049	Habitat	0.046874444
651	151	51	Saskatchewan	Habitat design	2156076.757	0.975201334	0.994797102	0.984999218	Habitat	0.044282523
652	152	52	Saskatchewan	Habitat design	2074800.663	0.974965174	0.993376232	0.984170703	Habitat	0.045703393
653	153	53	Saskatchewan	Habitat design	1988769.189	0.975141369	0.995654589	0.985397979	Habitat	0.043425036
654	154	54	Saskatchewan	Habitat design	2096795.577	0.97468434	0.997037787	0.985861063	Habitat	0.042041838
655	155	55	Saskatchewan	Habitat design	2111163.244	0.975225102	0.991182888	0.983203995	Habitat	0.047896737
656	156	56	Saskatchewan	Habitat design	2041340.915	0.975032975	0.99463804	0.984835508	Habitat	0.044441585
657	157	57	Saskatchewan	Habitat design	2198928.33	0.98125926	0.99603649	0.988647875	Habitat	0.043043134
658	158	58	Saskatchewan	Habitat design	2187862.506	0.968641273	0.997612397	0.983126835	Habitat	0.041467228
659	159	59	Saskatchewan	Habitat design	2037995.899	0.970929646	0.995548297	0.983238972	Habitat	0.043531327
660	160	60	Saskatchewan	Habitat design	2055630.067	0.975233078	0.99153612	0.983384599	Habitat	0.047543505
661	161	61	Saskatchewan	Habitat design	2103575.226	0.9763982	0.994710577	0.985554388	Habitat	0.044369048
662	162	62	Saskatchewan	Habitat design	2160446.022	0.97453064	0.994255319	0.98439298	Habitat	0.044824305
663	163	63	Saskatchewan	Habitat design	2021088.157	0.979242002	0.990667697	0.984954849	Habitat	0.048411928
664	164	64	Saskatchewan	Habitat design	2110698.796	0.972301966	0.992338419	0.982320192	Habitat	0.046741206
665	165	65	Saskatchewan	Habitat design	2059207.731	0.977554055	0.994481389	0.986017722	Habitat	0.044598236
666	166	66	Saskatchewan	Habitat design	2071030.296	0.979052062	0.990709906	0.984880984	Habitat	0.048369718
667	167	67	Saskatchewan	Habitat design	2089784.334	0.972056793	0.990282741	0.981169767	Habitat	0.048796883
668	168	68	Saskatchewan	Habitat design	2093688.432	0.981062624	0.997441161	0.989251893	Habitat	0.041638463
669	169	69	Saskatchewan	Habitat design	2099306.175	0.97181676	0.996064404	0.983940582	Habitat	0.043015221
670	170	70	Saskatchewan	Habitat design	1971094.468	0.971061617	0.997647336	0.984354477	Habitat	0.041432288
671	171	71	Saskatchewan	Habitat design	2043474.541	0.974288353	0.994865383	0.984576868	Habitat	0.044214241
672	172	72	Saskatchewan	Habitat design	1998963.828	0.979665485	0.996621484	0.988143484	Habitat	0.042458141
673	173	73	Saskatchewan	Habitat design	2225710.197	0.975345864	0.996590545	0.985968205	Habitat	0.042489079
674	174	74	Saskatchewan	Habitat design	2153721.061	0.978861718	0.994376284	0.986619001	Habitat	0.044703341
675	175	75	Saskatchewan	Habitat design	2076756.872	0.97210207	0.996171672	0.984136871	Habitat	0.042907952
676	176	76	Saskatchewan	Habitat design	2180195.232	0.976861636	0.994603926	0.985732781	Habitat	0.044475699
677	177	77	Saskatchewan	Habitat design	2116713.826	0.977107005	0.994579937	0.985843471	Habitat	0.044499688
678	178	78	Saskatchewan	Habitat design	2063799.647	0.977333076	0.992761364	0.98504722	Habitat	0.046318261
679	179	79	Saskatchewan	Habitat design	2029849.175	0.979363319	0.994388261	0.98687579	Habitat	0.044691363
680	180	80	Saskatchewan	Habitat design	2170661.299	0.974990992	0.995298426	0.985144709	Habitat	0.043781199
681	181	81	Saskatchewan	Habitat design	2093685.824	0.975283213	0.99498787	0.985135542	Habitat	0.044091755
682	182	82	Saskatchewan	Habitat design	2172505.37	0.976777342	0.996688692	0.986733017	Habitat	0.042390932
683	183	83	Saskatchewan	Habitat design	2117651.738	0.973185054	0.997626555	0.985405805	Habitat	0.04145307
684	184	84	Saskatchewan	Habitat design	2054046.286	0.973050829	0.993029768	0.983040299	Habitat	0.046049856
685	185	85	Saskatchewan	Habitat design	2138485.925	0.969951092	0.996634366	0.983292729	Habitat	0.042445259
686	186	86	Saskatchewan	Habitat design	2070061.237	0.97739689	0.994226317	0.985811603	Habitat	0.044853308
687	187	87	Saskatchewan	Habitat design	2193848.312	0.975502522	0.994368912	0.984935717	Habitat	0.044710713
688	188	88	Saskatchewan	Habitat design	2158494.866	0.978406503	0.993039235	0.985722869	Habitat	0.046040389
689	189	89	Saskatchewan	Habitat design	2076772.968	0.977691899	0.99380479	0.985748344	Habitat	0.045274835
690	190	90	Saskatchewan	Habitat design	2076326.457	0.974321947	0.991797465	0.983059706	Habitat	0.047282159
691	191	91	Saskatchewan	Habitat design	2005700.83	0.976360157	0.992653703	0.98450693	Habitat	0.046425922
692	192	92	Saskatchewan	Habitat design	1932160.612	0.973482944	0.996341136	0.98491204	Habitat	0.042738488
693	193	93	Saskatchewan	Habitat design	2056063.885	0.972338787	0.992833595	0.982586191	Habitat	0.04624603
694	194	94	Saskatchewan	Habitat design	2186363.455	0.973196871	0.99610547	0.984651171	Habitat	0.042974154
695	195	95	Saskatchewan	Habitat design	1989469.705	0.973362708	0.993756959	0.983559834	Habitat	0.045322665
696	196	96	Saskatchewan	Habitat design	1984509.142	0.970996759	0.994040503	0.982518631	Habitat	0.045039122
697	197	97	Saskatchewan	Habitat design	2034183.04	0.968902008	0.997425321	0.983163665	Habitat	0.041654303
698	198	98	Saskatchewan	Habitat design	1967963.341	0.969762965	0.997471079	0.983617022	Habitat	0.041608545
699	199	99	Saskatchewan	Habitat design	2079161.5	0.980538147	0.993281182	0.986909664	Habitat	0.045798443
700	200	100	Saskatchewan	Habitat design	2114882.45	0.975372413	0.994087085	0.984729749	Habitat	0.04499254
701	301	1	Saskatchewan	Spatial design	1654703.502	0.994384107	0.980889655	0.987636881	Spatial	0.058189969
702	302	2	Saskatchewan	Spatial design	1593113.007	0.988717192	0.976770829	0.982744011	Spatial	0.062308796
703	303	3	Saskatchewan	Spatial design	1583649.605	0.991354305	0.982831653	0.987092979	Spatial	0.056247972
704	304	4	Saskatchewan	Spatial design	1701517.987	0.984477603	0.980680537	0.98257907	Spatial	0.058399087
705	305	5	Saskatchewan	Spatial design	1550238.953	0.985536855	0.980880491	0.983208673	Spatial	0.058199134
706	306	6	Saskatchewan	Spatial design	1538658.826	0.991195667	0.982173221	0.986684444	Spatial	0.056906404
707	307	7	Saskatchewan	Spatial design	1708392.488	0.99173961	0.979309837	0.985524724	Spatial	0.059769788
708	308	8	Saskatchewan	Spatial design	1673957.652	0.98506461	0.983698288	0.984381449	Spatial	0.055381336
709	309	9	Saskatchewan	Spatial design	1603595.748	0.992309426	0.982393509	0.987351467	Spatial	0.056686116
710	310	10	Saskatchewan	Spatial design	1492482.383	0.990474403	0.981189764	0.985832084	Spatial	0.05788986
711	311	11	Saskatchewan	Spatial design	1555507.231	0.99422158	0.983212585	0.988717082	Spatial	0.05586704
712	312	12	Saskatchewan	Spatial design	1630356.97	0.987732979	0.985843284	0.986788132	Spatial	0.05323634
713	313	13	Saskatchewan	Spatial design	1577651.827	0.985034085	0.981389577	0.983211831	Spatial	0.057690048
714	314	14	Saskatchewan	Spatial design	1615993.334	0.993291893	0.980657303	0.986974598	Spatial	0.058422321
715	315	15	Saskatchewan	Spatial design	1625129.114	0.987586215	0.986256871	0.986921543	Spatial	0.052822753
716	316	16	Saskatchewan	Spatial design	1629899.068	0.988254291	0.976185811	0.982220051	Spatial	0.062893814
717	317	17	Saskatchewan	Spatial design	1555728.603	0.991220326	0.980078135	0.98564923	Spatial	0.05900149
718	318	18	Saskatchewan	Spatial design	1570852.803	0.988318526	0.986173326	0.987245926	Spatial	0.052906299
719	319	19	Saskatchewan	Spatial design	1735428.349	0.991728548	0.979898508	0.985813528	Spatial	0.059181116
720	320	20	Saskatchewan	Spatial design	1670173.825	0.989640779	0.983931915	0.986786347	Spatial	0.055147709
721	321	21	Saskatchewan	Spatial design	1600079.663	0.991230047	0.987969186	0.989599617	Spatial	0.051110438
722	322	22	Saskatchewan	Spatial design	1501999.242	0.992668759	0.978957044	0.985812902	Spatial	0.060122581
723	323	23	Saskatchewan	Spatial design	1646695.926	0.985130082	0.975727364	0.980428723	Spatial	0.063352261
724	324	24	Saskatchewan	Spatial design	1582683.694	0.988689488	0.982913383	0.985801435	Spatial	0.056166242
725	325	25	Saskatchewan	Spatial design	1522971.856	0.985065173	0.983784898	0.984425035	Spatial	0.055294727
726	326	26	Saskatchewan	Spatial design	1614358.651	0.989331993	0.98296924	0.986150617	Spatial	0.056110385
727	327	27	Saskatchewan	Spatial design	1637143.131	0.99422667	0.979680218	0.986953444	Spatial	0.059399406
728	328	28	Saskatchewan	Spatial design	1660022.51	0.984121599	0.982927162	0.983524381	Spatial	0.056152462
729	329	29	Saskatchewan	Spatial design	1596091.707	0.98259774	0.981595104	0.982096422	Spatial	0.057484521
730	330	30	Saskatchewan	Spatial design	1622517.482	0.987489249	0.983842561	0.985665905	Spatial	0.055237063
731	331	31	Saskatchewan	Spatial design	1569230.567	0.986377974	0.980372122	0.983375048	Spatial	0.058707503
732	332	32	Saskatchewan	Spatial design	1629361.58	0.985833947	0.982519443	0.984176695	Spatial	0.056560182
733	333	33	Saskatchewan	Spatial design	1615418.498	0.988530317	0.980043704	0.98428701	Spatial	0.059035921
734	334	34	Saskatchewan	Spatial design	1558623.248	0.99356947	0.979485204	0.986527337	Spatial	0.059594421
735	335	35	Saskatchewan	Spatial design	1616677.102	0.989193805	0.983635891	0.986414848	Spatial	0.055443733
736	336	36	Saskatchewan	Spatial design	1633224.78	0.990476386	0.978751265	0.984613825	Spatial	0.06032836
737	337	37	Saskatchewan	Spatial design	1613659.374	0.996690313	0.983686921	0.990188617	Spatial	0.055392704
738	338	38	Saskatchewan	Spatial design	1547084.741	0.980944902	0.976431121	0.978688012	Spatial	0.062648503
739	339	39	Saskatchewan	Spatial design	1532284.797	0.987836441	0.987176401	0.987506421	Spatial	0.051903224
740	340	40	Saskatchewan	Spatial design	1635912.192	0.994274969	0.976733362	0.985504166	Spatial	0.062346263
741	341	41	Saskatchewan	Spatial design	1671878.56	0.987455283	0.982555574	0.985005428	Spatial	0.05652405
742	342	42	Saskatchewan	Spatial design	1589111.252	0.992990129	0.986116425	0.989553277	Spatial	0.052963199
743	343	43	Saskatchewan	Spatial design	1688852.233	0.988492294	0.979512544	0.984002419	Spatial	0.059567081
744	344	44	Saskatchewan	Spatial design	1731972.623	0.989225828	0.984604728	0.986915278	Spatial	0.054474897
745	345	45	Saskatchewan	Spatial design	1581223.55	0.982930674	0.989571982	0.986251328	Spatial	0.049507642
746	346	46	Saskatchewan	Spatial design	1701855.667	0.992412573	0.985828731	0.989120652	Spatial	0.053250893
747	347	47	Saskatchewan	Spatial design	1651532.087	0.994234368	0.982772255	0.988503311	Spatial	0.05630737
748	348	48	Saskatchewan	Spatial design	1594870.348	0.993083875	0.985046938	0.989065406	Spatial	0.054032687
749	349	49	Saskatchewan	Spatial design	1702164.386	0.994074884	0.979940273	0.987007579	Spatial	0.059139352
750	350	50	Saskatchewan	Spatial design	1649643.657	0.985828236	0.981390141	0.983609189	Spatial	0.057689483
751	351	51	Saskatchewan	Spatial design	1738857.72	0.985088655	0.979621573	0.982355114	Spatial	0.059458051
752	352	52	Saskatchewan	Spatial design	1682445.01	0.989866821	0.978433979	0.9841504	Spatial	0.060645646
753	353	53	Saskatchewan	Spatial design	1688476	0.989277629	0.986452319	0.987864974	Spatial	0.052627305
754	354	54	Saskatchewan	Spatial design	1589002.266	0.993813672	0.985918516	0.989866094	Spatial	0.053161109
755	355	55	Saskatchewan	Spatial design	1588182.276	0.983089512	0.983226426	0.983157969	Spatial	0.055853198
756	356	56	Saskatchewan	Spatial design	1582289.333	0.984595465	0.988005202	0.986300333	Spatial	0.051074423
757	357	57	Saskatchewan	Spatial design	1653834.063	0.989288193	0.977930836	0.983609514	Spatial	0.061148789
758	358	58	Saskatchewan	Spatial design	1507602.144	0.98892238	0.978371904	0.983647142	Spatial	0.060707721
759	359	59	Saskatchewan	Spatial design	1539065.63	0.991858158	0.983534079	0.987696118	Spatial	0.055545545
760	360	60	Saskatchewan	Spatial design	1627829.461	0.986955605	0.97997253	0.983464067	Spatial	0.059107095
761	361	61	Saskatchewan	Spatial design	1607276.845	0.993850206	0.974504412	0.984177309	Spatial	0.064575213
762	362	62	Saskatchewan	Spatial design	1575552.699	0.984329803	0.982802218	0.983566011	Spatial	0.056277407
763	363	63	Saskatchewan	Spatial design	1609638.4	0.991928722	0.982783137	0.987355929	Spatial	0.056296488
764	364	64	Saskatchewan	Spatial design	1623336.689	0.988262889	0.983662366	0.985962628	Spatial	0.055417259
765	365	65	Saskatchewan	Spatial design	1638283.751	0.990970453	0.984957914	0.987964184	Spatial	0.05412171
766	366	66	Saskatchewan	Spatial design	1640279.258	0.989023757	0.986188211	0.987605984	Spatial	0.052891413
767	367	67	Saskatchewan	Spatial design	1596344.979	0.989866249	0.984557713	0.987211981	Spatial	0.054521911
768	368	68	Saskatchewan	Spatial design	1624336.143	0.988326314	0.983711932	0.986019123	Spatial	0.055367692
769	369	69	Saskatchewan	Spatial design	1568359.985	0.984712539	0.983583536	0.984148038	Spatial	0.055496088
770	370	70	Saskatchewan	Spatial design	1539411.363	0.983799049	0.979795758	0.981797404	Spatial	0.059283867
771	371	71	Saskatchewan	Spatial design	1528706.528	0.985149919	0.980817869	0.982983894	Spatial	0.058261755
772	372	72	Saskatchewan	Spatial design	1709134.732	0.988624062	0.975726037	0.98217505	Spatial	0.063353587
773	373	73	Saskatchewan	Spatial design	1598272.485	0.987159663	0.978404979	0.982782321	Spatial	0.060674646
774	374	74	Saskatchewan	Spatial design	1605204.815	0.988634415	0.984111123	0.986372769	Spatial	0.054968502
775	375	75	Saskatchewan	Spatial design	1644500.737	0.993504033	0.97749446	0.985499246	Spatial	0.061585165
776	376	76	Saskatchewan	Spatial design	1577650.928	0.991207529	0.985389231	0.98829838	Spatial	0.053690394
777	377	77	Saskatchewan	Spatial design	1651351.203	0.986899056	0.979301377	0.983100216	Spatial	0.059778248
778	378	78	Saskatchewan	Spatial design	1532769.957	0.989556585	0.982745891	0.986151238	Spatial	0.056333734
779	379	79	Saskatchewan	Spatial design	1549343.662	0.993830922	0.985337761	0.989584341	Spatial	0.053741864
780	380	80	Saskatchewan	Spatial design	1645973.821	0.989724997	0.97807408	0.983899539	Spatial	0.061005544
781	381	81	Saskatchewan	Spatial design	1672498.291	0.986639376	0.982964459	0.984801918	Spatial	0.056115166
782	382	82	Saskatchewan	Spatial design	1517315.942	0.990526979	0.974638494	0.982582737	Spatial	0.064441131
783	383	83	Saskatchewan	Spatial design	1635412.032	0.992416023	0.982685439	0.987550731	Spatial	0.056394186
784	384	84	Saskatchewan	Spatial design	1537754.821	0.987136876	0.979342308	0.983239592	Spatial	0.059737317
785	385	85	Saskatchewan	Spatial design	1669609.144	0.986277155	0.980776678	0.983526917	Spatial	0.058302946
786	386	86	Saskatchewan	Spatial design	1712998.415	0.98925056	0.976378249	0.982814405	Spatial	0.062701376
787	387	87	Saskatchewan	Spatial design	1652158.141	0.988955741	0.980940987	0.984948364	Spatial	0.058138637
788	388	88	Saskatchewan	Spatial design	1701926.573	0.992710393	0.982342404	0.987526399	Spatial	0.05673722
789	389	89	Saskatchewan	Spatial design	1584610.591	0.988999732	0.984550412	0.986775072	Spatial	0.054529213
790	390	90	Saskatchewan	Spatial design	1731039.594	0.989941125	0.981168132	0.985554628	Spatial	0.057911493
791	391	91	Saskatchewan	Spatial design	1541888.131	0.989541936	0.980625177	0.985083557	Spatial	0.058454447
792	392	92	Saskatchewan	Spatial design	1630276.331	0.986802614	0.978513579	0.982658096	Spatial	0.060566046
793	393	93	Saskatchewan	Spatial design	1606047.387	0.989095516	0.983273306	0.986184411	Spatial	0.055806319
794	394	94	Saskatchewan	Spatial design	1562330.514	0.992535283	0.979009735	0.985772509	Spatial	0.06006989
795	395	95	Saskatchewan	Spatial design	1520987.045	0.994176368	0.978024073	0.986100221	Spatial	0.061055551
796	396	96	Saskatchewan	Spatial design	1658938.855	0.988681723	0.978941104	0.983811413	Spatial	0.060138521
797	397	97	Saskatchewan	Spatial design	1656209.836	0.988611876	0.986972107	0.987791992	Spatial	0.052107517
798	398	98	Saskatchewan	Spatial design	1626931.186	0.986230446	0.97109206	0.978661253	Spatial	0.067987564
799	399	99	Saskatchewan	Spatial design	1642449.059	0.993085366	0.988130762	0.990608064	Spatial	0.050948863
800	400	100	Saskatchewan	Spatial design	1561354.463	0.982864867	0.987424922	0.985144895	Spatial	0.051654702
801	301	1	Yukon	BOSS Design	336559.9749	0.987721556	0.982434647	0.985078101	BOSS	0.106641796
802	302	2	Yukon	BOSS Design	334057.2833	0.981268538	0.984900041	0.98308429	BOSS	0.104174718
803	303	3	Yukon	BOSS Design	332583.285	0.984722294	0.995734956	0.990228625	BOSS	0.09334075
804	304	4	Yukon	BOSS Design	361073.5795	0.986628855	0.992165218	0.989397037	BOSS	0.096912576
805	305	5	Yukon	BOSS Design	343958.7637	0.989886651	0.985962162	0.987924407	BOSS	0.103112995
806	306	6	Yukon	BOSS Design	332431.324	0.985392154	0.984301056	0.984846605	BOSS	0.104776036
807	307	7	Yukon	BOSS Design	321884.637	0.983927465	0.985171156	0.98454931	BOSS	0.103903069
808	308	8	Yukon	BOSS Design	330807.5391	0.988702786	0.989976423	0.989339604	BOSS	0.099100934
809	309	9	Yukon	BOSS Design	363274.1186	0.979863631	0.991489109	0.98567637	BOSS	0.097586792
810	310	10	Yukon	BOSS Design	344765.9122	0.981565215	0.994984598	0.988274907	BOSS	0.094088373
811	311	11	Yukon	BOSS Design	331219.1397	0.989971436	0.987019034	0.988495235	BOSS	0.102057304
812	312	12	Yukon	BOSS Design	326425.1465	0.993766043	0.980720308	0.987243175	BOSS	0.108355003
813	313	13	Yukon	BOSS Design	318477.1227	0.985808778	0.97675945	0.981284114	BOSS	0.112316078
814	314	14	Yukon	BOSS Design	349294.0724	0.984040595	0.989090553	0.986565574	BOSS	0.099983511
815	315	15	Yukon	BOSS Design	339596.5944	0.984893593	0.983809859	0.984351726	BOSS	0.105263739
816	316	16	Yukon	BOSS Design	329480.4381	0.988945998	0.979457216	0.984201607	BOSS	0.109618466
817	317	17	Yukon	BOSS Design	370694.8881	0.977491853	0.98143659	0.979464222	BOSS	0.107639849
818	318	18	Yukon	BOSS Design	326505.8007	0.982377588	0.982527923	0.982452755	BOSS	0.106546435
819	319	19	Yukon	BOSS Design	353367.4454	0.993064528	0.987253687	0.990159108	BOSS	0.101825364
820	320	20	Yukon	BOSS Design	360539.575	0.98816371	0.985357819	0.986760764	BOSS	0.103718293
821	321	21	Yukon	BOSS Design	315591.665	0.978817428	0.991455619	0.985136524	BOSS	0.097623382
822	322	22	Yukon	BOSS Design	342005.9805	0.985820983	0.989486164	0.987653573	BOSS	0.099588124
823	323	23	Yukon	BOSS Design	343094.9739	0.981618456	0.985569263	0.983593859	BOSS	0.103503817
824	324	24	Yukon	BOSS Design	318990.702	0.978657293	0.98440309	0.981530192	BOSS	0.10467169
825	325	25	Yukon	BOSS Design	352835.2408	0.97852484	0.981398802	0.979961821	BOSS	0.107679639
826	326	26	Yukon	BOSS Design	328567.4961	0.989394938	0.993135866	0.991265402	BOSS	0.095939789
827	327	27	Yukon	BOSS Design	353109.9402	0.972762308	0.994675381	0.983718845	BOSS	0.094401258
828	328	28	Yukon	BOSS Design	332393.8118	0.986763901	0.983072362	0.984918132	BOSS	0.106004281
829	329	29	Yukon	BOSS Design	322992.3553	0.992596082	0.971975422	0.982285752	BOSS	0.117100032
830	330	30	Yukon	BOSS Design	343682.7446	0.977313988	0.978795762	0.978054875	BOSS	0.110280381
831	331	31	Yukon	BOSS Design	325932.3239	0.984352017	0.985762617	0.985057317	BOSS	0.103313371
832	332	32	Yukon	BOSS Design	339650.5133	0.985979656	0.987633292	0.986806474	BOSS	0.101443943
833	333	33	Yukon	BOSS Design	330585.4149	0.989269161	0.982876827	0.986072994	BOSS	0.106199725
834	334	34	Yukon	BOSS Design	352742.1262	0.9769952	0.989214424	0.983104812	BOSS	0.099859464
835	335	35	Yukon	BOSS Design	344426.1688	0.992919305	0.983257967	0.988088636	BOSS	0.105820342
836	336	36	Yukon	BOSS Design	335365.1483	0.981537375	0.989595486	0.98556643	BOSS	0.099482397
837	337	37	Yukon	BOSS Design	329976.5939	0.992855763	0.983192735	0.988024249	BOSS	0.1058795
838	338	38	Yukon	BOSS Design	332930.0484	0.97747781	0.984920361	0.981199086	BOSS	0.104156878
839	339	39	Yukon	BOSS Design	341127.4719	0.980351579	0.989273038	0.984812309	BOSS	0.099804376
840	340	40	Yukon	BOSS Design	327172.6227	0.984381792	0.985144537	0.984763165	BOSS	0.103932689
841	341	41	Yukon	BOSS Design	364041.8585	0.994247463	0.981044076	0.98764577	BOSS	0.108031503
842	342	42	Yukon	BOSS Design	329430.7907	0.9786798	0.996126737	0.987403269	BOSS	0.092950133
843	343	43	Yukon	BOSS Design	328456.0226	0.982954975	0.988925126	0.98594005	BOSS	0.100150271
844	344	44	Yukon	BOSS Design	335821.0482	0.982143986	0.990085778	0.986114882	BOSS	0.098989661
845	345	45	Yukon	BOSS Design	325699.2894	0.977747775	0.986925166	0.98233647	BOSS	0.102152439
846	346	46	Yukon	BOSS Design	347126.4554	0.984424669	0.985713789	0.985069229	BOSS	0.103364062
847	347	47	Yukon	BOSS Design	326560.3829	0.97425984	0.994618171	0.984439006	BOSS	0.094459737
848	348	48	Yukon	BOSS Design	352549.5219	0.985152201	0.989925144	0.987538673	BOSS	0.099149253
849	349	49	Yukon	BOSS Design	357404.0891	0.990185695	0.996366764	0.99327623	BOSS	0.09270865
850	350	50	Yukon	BOSS Design	333308.1113	0.99282779	0.988803116	0.990815453	BOSS	0.100272812
851	351	51	Yukon	BOSS Design	330949.269	0.987067052	0.988773073	0.987920063	BOSS	0.100302575
852	352	52	Yukon	BOSS Design	346621.5168	0.979555158	0.995398643	0.9874769	BOSS	0.093681017
853	353	53	Yukon	BOSS Design	362653.7126	0.983948815	0.9814246	0.982686708	BOSS	0.107651058
854	354	54	Yukon	BOSS Design	358446.4352	0.989302423	0.978530856	0.98391664	BOSS	0.110545371
855	355	55	Yukon	BOSS Design	346240.0637	0.98443857	0.978702104	0.981570337	BOSS	0.110372357
856	356	56	Yukon	BOSS Design	371173.61	0.99013937	0.989765441	0.989952405	BOSS	0.099312102
857	357	57	Yukon	BOSS Design	334975.532	0.983082918	0.98719225	0.985137584	BOSS	0.101886067
858	358	58	Yukon	BOSS Design	329859.4933	0.987529877	0.997823497	0.992676687	BOSS	0.091250834
859	359	59	Yukon	BOSS Design	353734.3511	0.980741592	0.985558035	0.983149813	BOSS	0.103515385
860	360	60	Yukon	BOSS Design	337225.0737	0.984122318	0.982566393	0.983344356	BOSS	0.10651099
861	361	61	Yukon	BOSS Design	339596.1501	0.980045017	0.98059747	0.980321243	BOSS	0.108480571
862	362	62	Yukon	BOSS Design	360398.8965	0.986610898	0.985002419	0.985806658	BOSS	0.104071
863	363	63	Yukon	BOSS Design	346985.8906	0.98708666	0.984328781	0.98570772	BOSS	0.104750121
864	364	64	Yukon	BOSS Design	355864.7471	0.981224654	0.98536812	0.983296387	BOSS	0.10370838
865	365	65	Yukon	BOSS Design	345829.4647	0.986284959	0.988671083	0.987478021	BOSS	0.100404692
866	366	66	Yukon	BOSS Design	339132.7468	0.983907437	0.995331341	0.989619389	BOSS	0.093746381
867	367	67	Yukon	BOSS Design	330368.6718	0.984274305	0.987668545	0.985971425	BOSS	0.101409654
868	368	68	Yukon	BOSS Design	323148.476	0.982598904	0.983924794	0.983261849	BOSS	0.105155336
869	369	69	Yukon	BOSS Design	343645.016	0.987810961	0.991278706	0.989544834	BOSS	0.097797657
870	370	70	Yukon	BOSS Design	336542.734	0.99551332	0.986784395	0.991148857	BOSS	0.102291567
871	371	71	Yukon	BOSS Design	336304.7312	0.991529934	0.989680482	0.990605208	BOSS	0.099396628
872	372	72	Yukon	BOSS Design	337313.5267	0.991278472	0.971218816	0.981248644	BOSS	0.117859607
873	373	73	Yukon	BOSS Design	332391.2206	0.987381882	0.983818172	0.985600027	BOSS	0.105256979
874	374	74	Yukon	BOSS Design	340965.7791	0.980929027	0.991735898	0.986332462	BOSS	0.097340547
875	375	75	Yukon	BOSS Design	339039.2067	0.986797907	0.985973622	0.986385764	BOSS	0.103101995
876	376	76	Yukon	BOSS Design	333276.2457	0.981640124	0.98237543	0.982007777	BOSS	0.106702789
877	377	77	Yukon	BOSS Design	355367.6771	0.991615585	0.995856648	0.993736116	BOSS	0.093220816
878	378	78	Yukon	BOSS Design	332030.5767	0.989729636	0.995535817	0.992632727	BOSS	0.093538835
879	379	79	Yukon	BOSS Design	345425.78	0.985770431	0.989487181	0.987628806	BOSS	0.099591417
880	380	80	Yukon	BOSS Design	334104.8597	0.987646471	0.984187573	0.985917022	BOSS	0.104889357
881	381	81	Yukon	BOSS Design	335383.4691	0.978083499	0.986517607	0.982300553	BOSS	0.102561144
882	382	82	Yukon	BOSS Design	336338.6644	0.982545685	0.986056449	0.984301067	BOSS	0.103017085
883	383	83	Yukon	BOSS Design	340015.0801	0.982924565	0.987064193	0.984994379	BOSS	0.102012472
884	384	84	Yukon	BOSS Design	316625.1946	0.98509264	0.980954935	0.983023787	BOSS	0.108120351
885	385	85	Yukon	BOSS Design	359945.1045	0.983469159	0.98694495	0.985207055	BOSS	0.102130708
886	386	86	Yukon	BOSS Design	327946.1525	0.981059707	0.987422911	0.984241309	BOSS	0.101657201
887	387	87	Yukon	BOSS Design	340476.1777	0.976834272	0.981192402	0.979013337	BOSS	0.107884745
888	388	88	Yukon	BOSS Design	342432.4778	0.97951824	0.993984754	0.986751497	BOSS	0.095090809
889	389	89	Yukon	BOSS Design	357056.0858	0.983731991	0.99131345	0.987522721	BOSS	0.097764599
890	390	90	Yukon	BOSS Design	357870.907	0.989210754	0.980905054	0.985057904	BOSS	0.108171952
891	391	91	Yukon	BOSS Design	353527.8508	0.985874556	0.986737178	0.986305867	BOSS	0.102342158
892	392	92	Yukon	BOSS Design	341235.2941	0.98815881	0.988443242	0.988301026	BOSS	0.100635384
893	393	93	Yukon	BOSS Design	332327.9466	0.983037394	0.985185012	0.984111203	BOSS	0.103890824
894	394	94	Yukon	BOSS Design	352464.57	0.981978149	0.99222385	0.987101	BOSS	0.096853828
895	395	95	Yukon	BOSS Design	337508.129	0.976794052	0.97690142	0.976847736	BOSS	0.112173869
896	396	96	Yukon	BOSS Design	356507.3235	0.97937776	0.995128629	0.987253195	BOSS	0.093948346
897	397	97	Yukon	BOSS Design	355097.0631	0.979091639	0.986122436	0.982607038	BOSS	0.102951921
898	398	98	Yukon	BOSS Design	309497.455	0.983623385	0.991306503	0.987464944	BOSS	0.097770319
899	399	99	Yukon	BOSS Design	344312.4451	0.974053434	0.985641517	0.979847476	BOSS	0.103433681
900	400	100	Yukon	BOSS Design	335983.5919	0.982376865	0.97653083	0.979453847	BOSS	0.112545688
901	201	1	Yukon	Cost design	331805.4693	0.986530597	0.9411504	0.963840498	Cost	0.147928305
902	202	2	Yukon	Cost design	347662.3132	1.000396389	0.936131077	0.968263733	Cost	0.152946257
903	203	3	Yukon	Cost design	314762.2509	0.992218352	0.955693947	0.97395615	Cost	0.133381312
904	204	4	Yukon	Cost design	332226.7658	1.001386179	0.947079462	0.974232821	Cost	0.141998039
905	205	5	Yukon	Cost design	331749.8232	0.992785738	0.940794117	0.966789928	Cost	0.148281356
906	206	6	Yukon	Cost design	339419.8632	1.00253551	0.946570822	0.974553166	Cost	0.142509649
907	207	7	Yukon	Cost design	335277.9255	0.986126722	0.949036034	0.967581378	Cost	0.140038334
908	208	8	Yukon	Cost design	312484.2642	0.990152924	0.948055068	0.969103996	Cost	0.141024462
909	209	9	Yukon	Cost design	327488.239	1.001360893	0.93803483	0.969697862	Cost	0.151039634
910	210	10	Yukon	Cost design	332271.0445	0.991891846	0.945182816	0.968537331	Cost	0.14389384
911	211	11	Yukon	Cost design	340795.0241	0.989034087	0.953413502	0.971223794	Cost	0.135660584
912	212	12	Yukon	Cost design	329724.994	1.000306943	0.954699574	0.977503258	Cost	0.134381378
913	213	13	Yukon	Cost design	334300.9413	0.998349293	0.939027366	0.968688329	Cost	0.15005135
914	214	14	Yukon	Cost design	335636.4663	0.989537186	0.933248142	0.961392664	Cost	0.155829138
915	215	15	Yukon	Cost design	326440.4461	0.993050788	0.947286578	0.970168683	Cost	0.141789244
916	216	16	Yukon	Cost design	327398.2525	1.00252595	0.953029411	0.977777681	Cost	0.136046037
917	217	17	Yukon	Cost design	340332.2156	0.987092314	0.93481747	0.960954892	Cost	0.15425856
918	218	18	Yukon	Cost design	349155.7057	1.002015194	0.94126697	0.971641082	Cost	0.147810852
919	219	19	Yukon	Cost design	321675.3573	0.990079366	0.946296634	0.968188	Cost	0.142776129
920	220	20	Yukon	Cost design	323909.5801	0.991584942	0.938244651	0.964914796	Cost	0.150831257
921	221	21	Yukon	Cost design	332295.8473	0.992236473	0.947362183	0.969799328	Cost	0.141716875
922	222	22	Yukon	Cost design	337596.4095	0.989840158	0.943901793	0.966870976	Cost	0.145174687
923	223	23	Yukon	Cost design	333827.1381	0.992052204	0.935315116	0.96368366	Cost	0.153763524
924	224	24	Yukon	Cost design	334581.6609	0.99407077	0.943244501	0.968657636	Cost	0.145834877
925	225	25	Yukon	Cost design	343202.1948	0.995550881	0.937431615	0.966491248	Cost	0.151643564
926	226	26	Yukon	Cost design	325331.6685	0.999227922	0.957328899	0.978278411	Cost	0.131748052
927	227	27	Yukon	Cost design	343785.0172	0.99358651	0.940625315	0.967105912	Cost	0.148451384
928	228	28	Yukon	Cost design	307154.5788	0.987410831	0.938916303	0.963163567	Cost	0.150157688
929	229	29	Yukon	Cost design	336769.1998	0.99496468	0.941518047	0.968241363	Cost	0.147559096
930	230	30	Yukon	Cost design	335224.737	0.995545626	0.946744928	0.971145277	Cost	0.142331014
931	231	31	Yukon	Cost design	319248.1901	0.988397495	0.936048794	0.962223145	Cost	0.153025969
932	232	32	Yukon	Cost design	335662.2676	0.987514659	0.936750291	0.962132475	Cost	0.152325323
933	233	33	Yukon	Cost design	346376.0195	0.995465203	0.954793286	0.975129244	Cost	0.134281872
934	234	34	Yukon	Cost design	328952.1623	0.99300085	0.950244527	0.971622688	Cost	0.138832577
935	235	35	Yukon	Cost design	323579.323	0.99279662	0.946207776	0.969502198	Cost	0.142867081
936	236	36	Yukon	Cost design	335741.111	0.996226263	0.943392739	0.969809501	Cost	0.14568553
937	237	37	Yukon	Cost design	324167.5724	0.996882912	0.940217024	0.968549968	Cost	0.148861397
938	238	38	Yukon	Cost design	335284.1125	0.998773492	0.95045666	0.974615076	Cost	0.138619582
939	239	39	Yukon	Cost design	336811.0317	0.996947427	0.947722933	0.97233518	Cost	0.141356588
940	240	40	Yukon	Cost design	326919.4036	0.993705503	0.944061466	0.968883484	Cost	0.145016129
941	241	41	Yukon	Cost design	326163.7098	0.986270572	0.949492548	0.96788156	Cost	0.139578836
942	242	42	Yukon	Cost design	328097.3323	0.985853711	0.940971482	0.963412596	Cost	0.148100971
943	243	43	Yukon	Cost design	322645.403	0.996541049	0.951329524	0.973935287	Cost	0.137745243
944	244	44	Yukon	Cost design	353056.4534	0.986926467	0.944929386	0.965927927	Cost	0.144146952
945	245	45	Yukon	Cost design	343155.3643	0.997314962	0.931119679	0.96421732	Cost	0.157957331
946	246	46	Yukon	Cost design	332823.6099	0.99085778	0.949174089	0.970015934	Cost	0.139902684
947	247	47	Yukon	Cost design	335987.4377	0.996025228	0.939468388	0.967746808	Cost	0.149606167
948	248	48	Yukon	Cost design	322155.9129	0.999065468	0.951947826	0.975506647	Cost	0.137125917
949	249	49	Yukon	Cost design	331577.8598	0.998138053	0.952312346	0.9752252	Cost	0.136762212
950	250	50	Yukon	Cost design	348744.7398	0.993011028	0.951308767	0.972159897	Cost	0.137767737
951	251	51	Yukon	Cost design	339467.5635	0.992937417	0.943609296	0.968273356	Cost	0.145465147
952	252	52	Yukon	Cost design	319027.3295	1.000451802	0.923565868	0.962008835	Cost	0.165509025
953	253	53	Yukon	Cost design	339879.2538	1.001844683	0.949521595	0.975683139	Cost	0.139551311
954	254	54	Yukon	Cost design	329287.7935	0.997257469	0.936184285	0.966720877	Cost	0.152889195
955	255	55	Yukon	Cost design	332901.8068	0.995053335	0.936225033	0.965639184	Cost	0.152850809
956	256	56	Yukon	Cost design	327271.566	1.003933095	0.938461599	0.971197347	Cost	0.150618318
957	257	57	Yukon	Cost design	317857.8059	0.987954453	0.937631215	0.962792834	Cost	0.151445011
958	258	58	Yukon	Cost design	336324.5242	0.998195694	0.933403677	0.965799685	Cost	0.155670104
959	259	59	Yukon	Cost design	343676.2178	0.99026947	0.947803748	0.969036609	Cost	0.141269215
960	260	60	Yukon	Cost design	331335.5053	1.000640511	0.953735771	0.977188141	Cost	0.135343189
961	261	61	Yukon	Cost design	341665.2125	0.992236045	0.948991137	0.970613591	Cost	0.140082742
962	262	62	Yukon	Cost design	341653.7599	0.990675405	0.948350314	0.96951286	Cost	0.140724147
963	263	63	Yukon	Cost design	335320.6811	0.997677825	0.953562371	0.975620098	Cost	0.135514062
964	264	64	Yukon	Cost design	307709.3976	0.993546018	0.951561298	0.972553658	Cost	0.137516707
965	265	65	Yukon	Cost design	332098.1069	1.001016667	0.930376108	0.965696387	Cost	0.158698454
966	266	66	Yukon	Cost design	321658.9233	0.992443259	0.932768892	0.962606075	Cost	0.156308884
967	267	67	Yukon	Cost design	329996.0187	0.985215433	0.952342961	0.968779197	Cost	0.136733444
968	268	68	Yukon	Cost design	326288.2006	0.989592056	0.944392799	0.966992428	Cost	0.144684198
969	269	69	Yukon	Cost design	311501.6181	0.986470184	0.943636124	0.965053154	Cost	0.145437311
970	270	70	Yukon	Cost design	341147.2365	0.993363357	0.93902359	0.966193473	Cost	0.150052248
971	271	71	Yukon	Cost design	331633.6771	0.992004501	0.946739549	0.969372025	Cost	0.142336681
972	272	72	Yukon	Cost design	320161.4242	0.999107184	0.943672007	0.971389596	Cost	0.145406759
973	273	73	Yukon	Cost design	310083.2556	0.983216598	0.944785566	0.964001082	Cost	0.144291256
974	274	74	Yukon	Cost design	343675.5136	0.994715603	0.959116341	0.976915972	Cost	0.129958378
975	275	75	Yukon	Cost design	326168.7256	1.001768497	0.937185713	0.969477105	Cost	0.15189301
976	276	76	Yukon	Cost design	334903.9658	0.990181248	0.937981468	0.964081358	Cost	0.151097862
977	277	77	Yukon	Cost design	323485.7028	1.000657371	0.944087821	0.972372596	Cost	0.144991958
978	278	78	Yukon	Cost design	326382.8506	0.993586856	0.937536996	0.965561926	Cost	0.151540751
979	279	79	Yukon	Cost design	329221.8891	0.992963245	0.949192675	0.97107796	Cost	0.139881542
980	280	80	Yukon	Cost design	325941.5798	1.004074489	0.943135748	0.973605118	Cost	0.145934801
981	281	81	Yukon	Cost design	332463.3131	0.993760606	0.930970617	0.962365611	Cost	0.158106403
982	282	82	Yukon	Cost design	338758.9755	0.997073173	0.943859739	0.970466456	Cost	0.145216615
983	283	83	Yukon	Cost design	341260.3506	0.994676032	0.941862863	0.968269448	Cost	0.147214564
984	284	84	Yukon	Cost design	339283.0486	0.990345797	0.942283008	0.966314402	Cost	0.146793068
985	285	85	Yukon	Cost design	324089.7309	0.994387934	0.94848524	0.971436587	Cost	0.140595183
986	286	86	Yukon	Cost design	320707.2529	0.99581893	0.942367863	0.969093396	Cost	0.146708839
987	287	87	Yukon	Cost design	339741.3654	0.997917213	0.950465834	0.974191524	Cost	0.138610533
988	288	88	Yukon	Cost design	305202.5152	0.991831678	0.938617961	0.96522482	Cost	0.1504538
989	289	89	Yukon	Cost design	323866.1713	0.997324934	0.937896971	0.967610952	Cost	0.151175118
990	290	90	Yukon	Cost design	353865.5975	0.997197981	0.944457994	0.970827987	Cost	0.144617771
991	291	91	Yukon	Cost design	330233.8365	0.988979194	0.937884644	0.963431919	Cost	0.151190907
992	292	92	Yukon	Cost design	348823.86	0.998386794	0.944514059	0.971450426	Cost	0.144561926
993	293	93	Yukon	Cost design	329504.4456	0.992324231	0.944283485	0.968303858	Cost	0.144791634
994	294	94	Yukon	Cost design	328335.4293	0.992674335	0.93684985	0.964762093	Cost	0.152227346
995	295	95	Yukon	Cost design	336678.6309	0.997312815	0.94874479	0.973028802	Cost	0.14033543
996	296	96	Yukon	Cost design	322093.3059	0.989540651	0.943172095	0.966356373	Cost	0.145904134
997	297	97	Yukon	Cost design	337726.4899	0.998444025	0.927348998	0.962896512	Cost	0.161730122
998	298	98	Yukon	Cost design	344983.2226	0.994850542	0.935837898	0.96534422	Cost	0.153237744
999	299	99	Yukon	Cost design	327775.2348	0.992991914	0.934416344	0.963704129	Cost	0.154661996
1000	300	100	Yukon	Cost design	338151.8984	0.989906259	0.937641493	0.963773876	Cost	0.151436544
1001	101	1	Yukon	Habitat design	470826.1451	0.988824225	0.991219261	0.990021743	Habitat	0.097857435
1002	102	2	Yukon	Habitat design	461761.8572	0.995468011	0.983212503	0.989340257	Habitat	0.105865707
1003	103	3	Yukon	Habitat design	452363.6658	0.991859939	0.982030231	0.986945085	Habitat	0.1070475
1004	104	4	Yukon	Habitat design	454783.6649	0.984117797	0.987621572	0.985869685	Habitat	0.101454829
1005	105	5	Yukon	Habitat design	442065.5463	0.987486531	0.992850665	0.990168598	Habitat	0.096226946
1006	106	6	Yukon	Habitat design	479899.0533	0.983715658	0.985720485	0.984718071	Habitat	0.103354647
1007	107	7	Yukon	Habitat design	458437.896	0.993413683	0.986158473	0.989786078	Habitat	0.102919921
1008	108	8	Yukon	Habitat design	441558.4392	0.986006895	0.997372615	0.991689755	Habitat	0.091704304
1009	109	9	Yukon	Habitat design	432072.3424	0.983406424	0.991459844	0.987433134	Habitat	0.097614146
1010	110	10	Yukon	Habitat design	453755.0795	0.981988266	0.99032479	0.986156528	Habitat	0.098751079
1011	111	11	Yukon	Habitat design	431826.0944	0.974952117	0.98276934	0.978860729	Habitat	0.106305658
1012	112	12	Yukon	Habitat design	444732.1118	0.987062318	0.994760611	0.990911464	Habitat	0.094314125
1013	113	13	Yukon	Habitat design	453004.7363	0.997956118	0.984753406	0.991354762	Habitat	0.104323564
1014	114	14	Yukon	Habitat design	443830.0315	0.98809218	0.98896353	0.988527855	Habitat	0.100112677
1015	115	15	Yukon	Habitat design	466691.3345	0.996976615	0.983907388	0.990442001	Habitat	0.105170812
1016	116	16	Yukon	Habitat design	451141.0466	0.981084409	0.990574183	0.985829296	Habitat	0.098502092
1017	117	17	Yukon	Habitat design	456228.4777	0.992889914	0.98342338	0.988156647	Habitat	0.105656188
1018	118	18	Yukon	Habitat design	450268.0464	0.99107522	0.99278136	0.99192829	Habitat	0.096296981
1019	119	19	Yukon	Habitat design	449143.111	0.98766162	0.996084036	0.991872828	Habitat	0.09299172
1020	120	20	Yukon	Habitat design	483433.7583	0.995376885	0.987259985	0.991318435	Habitat	0.101816778
1021	121	21	Yukon	Habitat design	441306.4678	0.985181311	0.985138157	0.985159734	Habitat	0.103937694
1022	122	22	Yukon	Habitat design	452475.9968	1.001349866	0.991414903	0.996382384	Habitat	0.097659789
1023	123	23	Yukon	Habitat design	444485.3759	0.990433936	1	0.995216968	Habitat	0.089075675
1024	124	24	Yukon	Habitat design	459061.6852	0.984029137	0.98967805	0.986853594	Habitat	0.099399262
1025	125	25	Yukon	Habitat design	444494.7657	0.984994689	0.989666639	0.987330664	Habitat	0.099411442
1026	126	26	Yukon	Habitat design	463761.3638	0.988667693	0.992114247	0.99039097	Habitat	0.096960294
1027	127	27	Yukon	Habitat design	470999.8099	0.984057021	0.99491382	0.98948542	Habitat	0.094161947
1028	128	28	Yukon	Habitat design	455154.2368	0.983078845	0.980046638	0.981562742	Habitat	0.10903012
1029	129	29	Yukon	Habitat design	437109.624	0.989837979	0.984595669	0.987216824	Habitat	0.104480073
1030	130	30	Yukon	Habitat design	443057.433	0.990103557	0.989921527	0.990012542	Habitat	0.099154271
1031	131	31	Yukon	Habitat design	476240.449	0.984815966	0.994824041	0.989820004	Habitat	0.094251702
1032	132	32	Yukon	Habitat design	459674.5833	0.99255691	0.984866653	0.988711782	Habitat	0.104210577
1033	133	33	Yukon	Habitat design	441807.4185	0.990613081	0.984696526	0.987654803	Habitat	0.104383277
1034	134	34	Yukon	Habitat design	453599.9334	0.990159756	0.987393853	0.988776805	Habitat	0.101681651
1035	135	35	Yukon	Habitat design	461929.8016	0.977850159	0.991717231	0.984783695	Habitat	0.097358852
1036	136	36	Yukon	Habitat design	442131.2054	0.982603651	0.991442279	0.987022965	Habitat	0.097633775
1037	137	37	Yukon	Habitat design	454622.1728	0.996417692	0.99227911	0.994348401	Habitat	0.096794052
1038	138	38	Yukon	Habitat design	450266.0977	0.997617805	0.992501359	0.995059582	Habitat	0.09657454
1039	139	39	Yukon	Habitat design	453776.2498	0.986413174	0.994011813	0.990212493	Habitat	0.095067567
1040	140	40	Yukon	Habitat design	442842.47	0.987757149	0.988009698	0.987883424	Habitat	0.101066636
1041	141	41	Yukon	Habitat design	457160.5103	0.99313102	0.982966542	0.988048781	Habitat	0.106111986
1042	142	42	Yukon	Habitat design	459268.1666	0.982959889	0.985419468	0.984189678	Habitat	0.10365567
1043	143	43	Yukon	Habitat design	450468.9168	0.988261183	0.98765436	0.987957772	Habitat	0.101422792
1044	144	44	Yukon	Habitat design	445401.2275	0.989131354	0.988829557	0.988980456	Habitat	0.10024802
1045	145	45	Yukon	Habitat design	438839.2255	0.991330813	0.992401233	0.991866023	Habitat	0.096674886
1046	146	46	Yukon	Habitat design	461698.7746	0.985370251	0.985035242	0.985202747	Habitat	0.104040869
1047	147	47	Yukon	Habitat design	451522.5063	0.985760381	0.984620651	0.985190516	Habitat	0.104456594
1048	148	48	Yukon	Habitat design	444317.9529	0.986857598	0.985707731	0.986282664	Habitat	0.10336968
1049	149	49	Yukon	Habitat design	455538.4033	0.989299798	0.987389135	0.988344466	Habitat	0.101687133
1050	150	50	Yukon	Habitat design	452819.4776	0.98295006	0.989316628	0.986133344	Habitat	0.099758051
1051	151	51	Yukon	Habitat design	444993.5209	0.980263003	0.986196014	0.983229509	Habitat	0.102880618
1052	152	52	Yukon	Habitat design	473576.3494	0.990089372	0.984626045	0.987357709	Habitat	0.104446476
1053	153	53	Yukon	Habitat design	447927.31	0.990724909	0.981562875	0.986143892	Habitat	0.107514777
1054	154	54	Yukon	Habitat design	456904.6774	0.986000006	0.989688541	0.987844273	Habitat	0.099387005
1055	155	55	Yukon	Habitat design	472587.2579	0.995720045	0.985830171	0.990775108	Habitat	0.103247402
1056	156	56	Yukon	Habitat design	465972.2437	0.991815811	0.985041481	0.988428646	Habitat	0.104036841
1057	157	57	Yukon	Habitat design	451754.6865	0.989390728	0.986716663	0.988053695	Habitat	0.102355579
1058	158	58	Yukon	Habitat design	474417.1749	0.984325435	0.987686693	0.986006064	Habitat	0.101389003
1059	159	59	Yukon	Habitat design	442134.9305	0.990274863	0.983367827	0.986821345	Habitat	0.105712484
1060	160	60	Yukon	Habitat design	459111.0161	0.979572865	0.989670821	0.984621843	Habitat	0.099407232
1061	161	61	Yukon	Habitat design	445600.0508	0.993278202	0.983461759	0.988369981	Habitat	0.105617091
1062	162	62	Yukon	Habitat design	454891.0112	0.985287857	0.99329009	0.989288973	Habitat	0.095785718
1063	163	63	Yukon	Habitat design	453974.0156	0.992184304	0.994006339	0.993095322	Habitat	0.095069836
1064	164	64	Yukon	Habitat design	450228.3692	0.988416093	0.992839042	0.990627567	Habitat	0.096237782
1065	165	65	Yukon	Habitat design	446036.6901	0.982915492	0.989270376	0.986092934	Habitat	0.09980952
1066	166	66	Yukon	Habitat design	450365.6491	0.981649104	0.984025585	0.982837345	Habitat	0.105048713
1067	167	67	Yukon	Habitat design	465006.9224	0.991203542	0.986814756	0.989009149	Habitat	0.102260882
1068	168	68	Yukon	Habitat design	429383.7937	0.987354991	0.994362131	0.990858561	Habitat	0.094712228
1069	169	69	Yukon	Habitat design	453392.7223	0.990959315	0.989978339	0.990468827	Habitat	0.099098479
1070	170	70	Yukon	Habitat design	430720.6516	0.984856503	0.973943151	0.979399827	Habitat	0.115130626
1071	171	71	Yukon	Habitat design	451463.7806	0.990139388	0.987343151	0.98874127	Habitat	0.101736084
1072	172	72	Yukon	Habitat design	460921.226	0.979131032	0.988171656	0.983651344	Habitat	0.10090783
1073	173	73	Yukon	Habitat design	444635.0168	0.987545393	0.990038011	0.988791702	Habitat	0.099039792
1074	174	74	Yukon	Habitat design	460804.1125	0.992789013	0.996052254	0.994420634	Habitat	0.093024907
1075	175	75	Yukon	Habitat design	462384.8419	0.984276941	0.994943082	0.989610012	Habitat	0.094134448
1076	176	76	Yukon	Habitat design	453023.5503	0.988565154	0.974111603	0.981338378	Habitat	0.114964146
1077	177	77	Yukon	Habitat design	453209.584	0.998598146	0.988514659	0.993556402	Habitat	0.100562505
1078	178	78	Yukon	Habitat design	452518.5305	0.991671316	0.992069947	0.991870631	Habitat	0.097006949
1079	179	79	Yukon	Habitat design	455292.912	1.000256689	0.982521258	0.991388974	Habitat	0.106552936
1080	180	80	Yukon	Habitat design	471527.1536	0.984173153	0.991685236	0.987929195	Habitat	0.097392494
1081	181	81	Yukon	Habitat design	447063.226	0.992508648	0.991905875	0.992207261	Habitat	0.097170707
1082	182	82	Yukon	Habitat design	449406.2784	0.992298145	0.990002391	0.991150268	Habitat	0.099075511
1083	183	83	Yukon	Habitat design	452355.1874	0.985512251	0.985911838	0.985712045	Habitat	0.10316431
1084	184	84	Yukon	Habitat design	437930.7614	0.985070638	0.988304606	0.986687622	Habitat	0.100771631
1085	185	85	Yukon	Habitat design	440394.7809	0.993564621	0.985125108	0.989344864	Habitat	0.103950642
1086	186	86	Yukon	Habitat design	454953.0989	0.988370487	0.986180119	0.987275303	Habitat	0.102896343
1087	187	87	Yukon	Habitat design	454110.897	0.993051661	0.98998386	0.99151776	Habitat	0.099091713
1088	188	88	Yukon	Habitat design	457287.395	0.990055776	0.995641581	0.992848679	Habitat	0.093437149
1089	189	89	Yukon	Habitat design	455301.161	0.983904041	0.982335069	0.983119555	Habitat	0.106742091
1090	190	90	Yukon	Habitat design	435732.2411	0.987811109	0.981688412	0.98474976	Habitat	0.107391034
1091	191	91	Yukon	Habitat design	445817.8207	0.984147104	0.986414065	0.985280585	Habitat	0.102663158
1092	192	92	Yukon	Habitat design	453162.6801	0.988906862	0.981131561	0.985019211	Habitat	0.107944935
1093	193	93	Yukon	Habitat design	453631.5176	0.986382275	0.976846037	0.981614156	Habitat	0.112230666
1094	194	94	Yukon	Habitat design	437261.0734	0.986226751	0.992444579	0.989335665	Habitat	0.096631459
1095	195	95	Yukon	Habitat design	443451.9965	0.979976942	0.996704605	0.988340774	Habitat	0.092371449
1096	196	96	Yukon	Habitat design	461936.1713	0.989262247	0.988731393	0.98899682	Habitat	0.100342787
1097	197	97	Yukon	Habitat design	452687.2471	0.982433805	0.983457721	0.982945763	Habitat	0.105619627
1098	198	98	Yukon	Habitat design	476320.6481	0.983408238	0.989732306	0.986570272	Habitat	0.099346744
1099	199	99	Yukon	Habitat design	476689.4758	0.985200832	0.98865712	0.986928976	Habitat	0.100417856
1100	200	100	Yukon	Habitat design	480069.8593	0.993625993	0.987318165	0.990472079	Habitat	0.101755457
1101	1	1	Yukon	Spatial design	874928.411	0.998226542	0.945328156	0.971777349	Spatial	0.143748603
1102	2	2	Yukon	Spatial design	865060.3244	0.997492937	0.950276838	0.973884887	Spatial	0.138797746
1103	3	3	Yukon	Spatial design	897189.0583	0.99851799	0.956746681	0.977632336	Spatial	0.132331561
1104	4	4	Yukon	Spatial design	850222.1448	0.996457739	0.951918868	0.974188304	Spatial	0.137157264
1105	5	5	Yukon	Spatial design	881041.8467	0.999676328	0.950086309	0.974881319	Spatial	0.138988386
1106	6	6	Yukon	Spatial design	837471.9521	1.000293406	0.94237114	0.971332273	Spatial	0.146703532
1107	7	7	Yukon	Spatial design	864971.4456	0.999294043	0.95269253	0.975993287	Spatial	0.136382488
1108	8	8	Yukon	Spatial design	880678.5887	0.994403504	0.94343103	0.968917267	Spatial	0.145640352
1109	9	9	Yukon	Spatial design	870172.8563	1.0036928	0.943331963	0.973512382	Spatial	0.145747516
1110	10	10	Yukon	Spatial design	891594.6221	1.005496351	0.947182357	0.976339354	Spatial	0.141893216
1111	11	11	Yukon	Spatial design	870813.1091	1.003585257	0.954941264	0.979263261	Spatial	0.13413691
1112	12	12	Yukon	Spatial design	862446.791	1.001146092	0.949626947	0.975386519	Spatial	0.13944577
1113	13	13	Yukon	Spatial design	885200.407	1.005729479	0.940150265	0.972939872	Spatial	0.148927723
1114	14	14	Yukon	Spatial design	899885.5066	1.000913658	0.956065017	0.978489337	Spatial	0.133010102
1115	15	15	Yukon	Spatial design	867176.743	0.999792701	0.949197341	0.974495021	Spatial	0.139880041
1116	16	16	Yukon	Spatial design	868395.1981	1.004588295	0.937445749	0.971017022	Spatial	0.151627881
1117	17	17	Yukon	Spatial design	875114.5995	1.003924585	0.945829511	0.974877048	Spatial	0.14324792
1118	18	18	Yukon	Spatial design	886204.3836	0.999341212	0.938233215	0.968787213	Spatial	0.150840527
1119	19	19	Yukon	Spatial design	875217.5707	1.001913487	0.957227635	0.979570561	Spatial	0.131846849
1120	20	20	Yukon	Spatial design	876178.5732	1.000941657	0.939727016	0.970334336	Spatial	0.149347923
1121	21	21	Yukon	Spatial design	860229.5088	1.001542861	0.947474545	0.974508703	Spatial	0.141600819
1122	22	22	Yukon	Spatial design	864309.0651	0.996692885	0.94784262	0.972267753	Spatial	0.141235283
1123	23	23	Yukon	Spatial design	894380.4166	1.005028496	0.948615351	0.976821924	Spatial	0.140457899
1124	24	24	Yukon	Spatial design	863309.8578	0.995541491	0.946535789	0.97103864	Spatial	0.142542058
1125	25	25	Yukon	Spatial design	886337.8724	1.005255765	0.948675897	0.976965831	Spatial	0.140400044
1126	26	26	Yukon	Spatial design	873811.2455	0.998577603	0.945166168	0.971871885	Spatial	0.143912013
1127	27	27	Yukon	Spatial design	862945.9688	0.996576699	0.950751616	0.973664158	Spatial	0.138325076
1128	28	28	Yukon	Spatial design	872248.8201	0.995562641	0.943503569	0.969533105	Spatial	0.145573272
1129	29	29	Yukon	Spatial design	875205.5225	1.002610677	0.947901124	0.9752559	Spatial	0.141173159
1130	30	30	Yukon	Spatial design	911848.2177	0.995903403	0.9470013	0.971452351	Spatial	0.142076084
1131	31	31	Yukon	Spatial design	865854.6763	0.998829319	0.95176728	0.975298299	Spatial	0.137311782
1132	32	32	Yukon	Spatial design	855775.9601	0.996229616	0.948497655	0.972363635	Spatial	0.140576696
1133	33	33	Yukon	Spatial design	887131.3802	1.004723534	0.947061116	0.975892325	Spatial	0.142017824
1134	34	34	Yukon	Spatial design	888968.5686	1.001733298	0.944352978	0.973043138	Spatial	0.144721285
1135	35	35	Yukon	Spatial design	886213.2067	1.002050722	0.950421688	0.976236205	Spatial	0.138651909
1136	36	36	Yukon	Spatial design	868889.4395	1.007234122	0.946848609	0.977041366	Spatial	0.142224757
1137	37	37	Yukon	Spatial design	876726.0705	0.999211085	0.956383487	0.977797286	Spatial	0.132691271
1138	38	38	Yukon	Spatial design	873290.9888	0.993594994	0.948718886	0.97115694	Spatial	0.140358539
1139	39	39	Yukon	Spatial design	874366.9088	1.003749759	0.949433842	0.976591801	Spatial	0.139641137
1140	40	40	Yukon	Spatial design	872986.4507	0.997383531	0.945491868	0.9714377	Spatial	0.14358341
1141	41	41	Yukon	Spatial design	875273.9088	1.000401992	0.955901032	0.978151512	Spatial	0.133172415
1142	42	42	Yukon	Spatial design	866495.2174	1.003409409	0.941707532	0.97255847	Spatial	0.147368151
1143	43	43	Yukon	Spatial design	876060.5248	1.002401506	0.950880859	0.976641183	Spatial	0.138195884
1144	44	44	Yukon	Spatial design	869382.8851	0.997128561	0.943630754	0.970379658	Spatial	0.145446037
1145	45	45	Yukon	Spatial design	888771.7685	1.007744197	0.95508918	0.981416689	Spatial	0.133985987
1146	46	46	Yukon	Spatial design	884252.3477	1.003759855	0.945276915	0.974518385	Spatial	0.143797955
1147	47	47	Yukon	Spatial design	880776.6345	0.991417951	0.949192326	0.970305139	Spatial	0.139883603
1148	48	48	Yukon	Spatial design	876764.7175	1.00470362	0.952046239	0.97837493	Spatial	0.13703075
1149	49	49	Yukon	Spatial design	874863.1929	0.999297641	0.953977065	0.976637353	Spatial	0.135103338
1150	50	50	Yukon	Spatial design	869409.178	1.004121493	0.949846032	0.976983762	Spatial	0.139229972
1151	51	51	Yukon	Spatial design	854364.8566	0.999004735	0.942813269	0.970909002	Spatial	0.146263559
1152	52	52	Yukon	Spatial design	892038.9681	1.005056995	0.948597475	0.976827235	Spatial	0.140480336
1153	53	53	Yukon	Spatial design	876713.0268	1.000247263	0.957115695	0.978681479	Spatial	0.131957625
1154	54	54	Yukon	Spatial design	886001.8086	0.999498815	0.950327956	0.974913385	Spatial	0.138748648
1155	55	55	Yukon	Spatial design	891397.4726	1.002875764	0.948004596	0.97544018	Spatial	0.141073414
1156	56	56	Yukon	Spatial design	866072.4034	1.004273405	0.953743092	0.979008249	Spatial	0.135333301
1157	57	57	Yukon	Spatial design	868431.9086	1.000569731	0.942935048	0.971752389	Spatial	0.146142359
1158	58	58	Yukon	Spatial design	905771.0272	0.998389023	0.952071053	0.975230038	Spatial	0.137004811
1159	59	59	Yukon	Spatial design	862917.1537	1.00797324	0.951157538	0.979565389	Spatial	0.137920885
1160	60	60	Yukon	Spatial design	869923.9987	0.999423772	0.957538801	0.978481286	Spatial	0.13153573
1161	61	61	Yukon	Spatial design	874882.243	0.997398921	0.946657527	0.972028224	Spatial	0.142416351
1162	62	62	Yukon	Spatial design	859961.8284	0.995816229	0.947092761	0.971454495	Spatial	0.141985871
1163	63	63	Yukon	Spatial design	877457.8354	0.998939131	0.951184914	0.975062023	Spatial	0.137895826
1164	64	64	Yukon	Spatial design	904177.6422	1.000855487	0.95171464	0.976285063	Spatial	0.137360585
1165	65	65	Yukon	Spatial design	885561.8328	0.998973855	0.949246236	0.974110046	Spatial	0.1398291
1166	66	66	Yukon	Spatial design	864696.1954	1.000509054	0.946852512	0.973680783	Spatial	0.142221094
1167	67	67	Yukon	Spatial design	856612.7614	1.00266335	0.950187899	0.976425625	Spatial	0.138888328
1168	68	68	Yukon	Spatial design	861420.2031	0.999787287	0.946218502	0.973002894	Spatial	0.142859523
1169	69	69	Yukon	Spatial design	872843.3703	0.995718723	0.953441815	0.974580269	Spatial	0.135633596
1170	70	70	Yukon	Spatial design	860761.697	1.001553438	0.944294173	0.972923806	Spatial	0.144783047
1171	71	71	Yukon	Spatial design	870785.9312	1.002878575	0.945757528	0.974318051	Spatial	0.143320073
1172	72	72	Yukon	Spatial design	863024.9222	1.000568578	0.955276855	0.977922717	Spatial	0.133800513
1173	73	73	Yukon	Spatial design	877094.2853	0.999848678	0.94616359	0.973006134	Spatial	0.142915717
1174	74	74	Yukon	Spatial design	839160.1828	1.000779482	0.948983965	0.974881723	Spatial	0.140090995
1175	75	75	Yukon	Spatial design	874710.8604	0.997175858	0.953498799	0.975337329	Spatial	0.135576828
1176	76	76	Yukon	Spatial design	882002.7196	1.001507161	0.949030357	0.975268759	Spatial	0.14004937
1177	77	77	Yukon	Spatial design	860684.7897	0.997415097	0.941933506	0.969674302	Spatial	0.147143983
1178	78	78	Yukon	Spatial design	886425.766	0.998577301	0.946211284	0.972394292	Spatial	0.142867609
1179	79	79	Yukon	Spatial design	855203.7822	0.999324304	0.954390417	0.976857361	Spatial	0.134684457
1180	80	80	Yukon	Spatial design	867377.3527	0.997842272	0.947830624	0.972836448	Spatial	0.141246158
1181	81	81	Yukon	Spatial design	874838.6669	0.998169342	0.948799768	0.973484555	Spatial	0.14027505
1182	82	82	Yukon	Spatial design	898887.0405	0.995567609	0.946069248	0.970818428	Spatial	0.143006478
1183	83	83	Yukon	Spatial design	858519.2037	1.002625897	0.946260294	0.974443095	Spatial	0.142817114
1184	84	84	Yukon	Spatial design	865053.1685	1.002115753	0.94890345	0.975509601	Spatial	0.140175804
1185	85	85	Yukon	Spatial design	865892.9515	1.001335521	0.944279923	0.972807722	Spatial	0.144798871
1186	86	86	Yukon	Spatial design	859781.787	1.002257235	0.943888453	0.973072844	Spatial	0.145184776
1187	87	87	Yukon	Spatial design	862936.1477	0.998099532	0.941666667	0.9698831	Spatial	0.147412476
1188	88	88	Yukon	Spatial design	850901.8641	1.001113152	0.950630282	0.975871717	Spatial	0.138443933
1189	89	89	Yukon	Spatial design	873197.8632	0.999863794	0.951223081	0.975543438	Spatial	0.137856517
1190	90	90	Yukon	Spatial design	871582.687	0.999406166	0.950994644	0.975200405	Spatial	0.138081603
1191	91	91	Yukon	Spatial design	852816.8362	0.998280837	0.945842692	0.972061764	Spatial	0.143233782
1192	92	92	Yukon	Spatial design	880985.967	1.002074748	0.945617233	0.97384599	Spatial	0.143461415
1193	93	93	Yukon	Spatial design	869912.96	1.000266725	0.948859794	0.974563259	Spatial	0.140220476
1194	94	94	Yukon	Spatial design	866473.7797	1.001714144	0.94387643	0.972795287	Spatial	0.145202118
1195	95	95	Yukon	Spatial design	878170.0125	1.002139278	0.940063353	0.971101316	Spatial	0.149011226
1196	96	96	Yukon	Spatial design	857491.557	1.002430563	0.94798206	0.975206311	Spatial	0.141089568
1197	97	97	Yukon	Spatial design	878838.6982	0.999793102	0.946971632	0.973382367	Spatial	0.14210137
1198	98	98	Yukon	Spatial design	870325.4064	1.000116765	0.950150194	0.975133479	Spatial	0.138925082
1199	99	99	Yukon	Spatial design	878183.0862	0.998450622	0.952857638	0.97565413	Spatial	0.136217143
1200	100	100	Yukon	Spatial design	889718.5814	0.997940003	0.947341334	0.972640669	Spatial	0.141736674
